# Supplementary material for: Genome-wide association study of Verticillium longisporum resistance in Brassica genotypes
Source: Front Plant Sci. 2024 Aug 27;15:1436982. doi: 10.3389/fpls.2024.1436982 (PMC11384582; doi:10.3389/fpls.2024.1436982)
Supplement: Supplementary file 1 [file Table1.xlsx]

## Sheet: Title Page
Supplementary Tables: S1 to S2
Supplementary Table Legends
Supplementary Table S1. The details of the plant material used in this study
Supplementary Table S2. The allelic effects (%) of 45 significant SNPs
Supplementary Table S3. Expression of genes from QTL regions

## Sheet: S1
Cultivar name	Common name	Species
FGRA001	Rutabaga	Brassica napus spp. napobrassica
FGRA003	Rutabaga	Brassica napus spp. napobrassica
FGRA004	Rutabaga	Brassica napus spp. napobrassica
FGRA005	Rutabaga	Brassica napus spp. napobrassica
FGRA006	Rutabaga	Brassica napus spp. napobrassica
FGRA007	Rutabaga	Brassica napus spp. napobrassica
FGRA009	Rutabaga	Brassica napus spp. napobrassica
FGRA010	Rutabaga	Brassica napus spp. napobrassica
FGRA011	Rutabaga	Brassica napus spp. napobrassica
FGRA013	Rutabaga	Brassica napus spp. napobrassica
FGRA015	Rutabaga	Brassica napus spp. napobrassica
FGRA016	Rutabaga	Brassica napus spp. napobrassica
FGRA017	Rutabaga	Brassica napus spp. napobrassica
FGRA018	Rutabaga	Brassica napus spp. napobrassica
FGRA020	Rutabaga	Brassica napus spp. napobrassica
FGRA021	Rutabaga	Brassica napus spp. napobrassica
FGRA022	Rutabaga	Brassica napus spp. napobrassica
FGRA023	Rutabaga	Brassica napus spp. napobrassica
FGRA024	Rutabaga	Brassica napus spp. napobrassica
FGRA025	Rutabaga	Brassica napus spp. napobrassica
FGRA026	Rutabaga	Brassica napus spp. napobrassica
FGRA027	Rutabaga	Brassica napus spp. napobrassica
FGRA028	Rutabaga	Brassica napus spp. napobrassica
FGRA029	Rutabaga	Brassica napus spp. napobrassica
FGRA030	Rutabaga	Brassica napus spp. napobrassica
FGRA034	Rutabaga	Brassica napus spp. napobrassica
FGRA036	Rutabaga	Brassica napus spp. napobrassica
FGRA037	Rutabaga	Brassica napus spp. napobrassica
FGRA038	Rutabaga	Brassica napus spp. napobrassica
FGRA039	Rutabaga	Brassica napus spp. napobrassica
FGRA040	Rutabaga	Brassica napus spp. napobrassica
FGRA041	Rutabaga	Brassica napus spp. napobrassica
FGRA042	Rutabaga	Brassica napus spp. napobrassica
FGRA043	Rutabaga	Brassica napus spp. napobrassica
FGRA044	Rutabaga	Brassica napus spp. napobrassica
FGRA045	Rutabaga	Brassica napus spp. napobrassica
FGRA047	Rutabaga	Brassica napus spp. napobrassica
FGRA049	Rutabaga	Brassica napus spp. napobrassica
FGRA050	Rutabaga	Brassica napus spp. napobrassica
FGRA051	Rutabaga	Brassica napus spp. napobrassica
FGRA053	Rutabaga	Brassica napus spp. napobrassica
FGRA054	Rutabaga	Brassica napus spp. napobrassica
FGRA055	Rutabaga	Brassica napus spp. napobrassica
FGRA056	Rutabaga	Brassica napus spp. napobrassica
FGRA057	Rutabaga	Brassica napus spp. napobrassica
FGRA058	Rutabaga	Brassica napus spp. napobrassica
FGRA059	Rutabaga	Brassica napus spp. napobrassica
FGRA060	Rutabaga	Brassica napus spp. napobrassica
FGRA061	Rutabaga	Brassica napus spp. napobrassica
FGRA062	Rutabaga	Brassica napus spp. napobrassica
FGRA063	Rutabaga	Brassica napus spp. napobrassica
FGRA064	Rutabaga	Brassica napus spp. napobrassica
FGRA065	Rutabaga	Brassica napus spp. napobrassica
FGRA066	Rutabaga	Brassica napus spp. napobrassica
FGRA067	Rutabaga	Brassica napus spp. napobrassica
FGRA068	Rutabaga	Brassica napus spp. napobrassica
FGRA069	Rutabaga	Brassica napus spp. napobrassica
FGRA070	Rutabaga	Brassica napus spp. napobrassica
FGRA071	Rutabaga	Brassica napus spp. napobrassica
FGRA072	Rutabaga	Brassica napus spp. napobrassica
FGRA073	Rutabaga	Brassica napus spp. napobrassica
FGRA074	Rutabaga	Brassica napus spp. napobrassica
FGRA075	Rutabaga	Brassica napus spp. napobrassica
FGRA076	Rutabaga	Brassica napus spp. napobrassica
FGRA077	Rutabaga	Brassica napus spp. napobrassica
FGRA078	Rutabaga	Brassica napus spp. napobrassica
FGRA079	Rutabaga	Brassica napus spp. napobrassica
FGRA080	Rutabaga	Brassica napus spp. napobrassica
FGRA081	Rutabaga	Brassica napus spp. napobrassica
FGRA083	Rutabaga	Brassica napus spp. napobrassica
FGRA084	Rutabaga	Brassica napus spp. napobrassica
FGRA085	Rutabaga	Brassica napus spp. napobrassica
FGRA086	Rutabaga	Brassica napus spp. napobrassica
FGRA087	Rutabaga	Brassica napus spp. napobrassica
FGRA088	Rutabaga	Brassica napus spp. napobrassica
FGRA089	Rutabaga	Brassica napus spp. napobrassica
FGRA090	Rutabaga	Brassica napus spp. napobrassica
FGRA091	Rutabaga	Brassica napus spp. napobrassica
FGRA092	Rutabaga	Brassica napus spp. napobrassica
FGRA093	Rutabaga	Brassica napus spp. napobrassica
FGRA094	Rutabaga	Brassica napus spp. napobrassica
FGRA095	Rutabaga	Brassica napus spp. napobrassica
FGRA096	Rutabaga	Brassica napus spp. napobrassica
FGRA097	Rutabaga	Brassica napus spp. napobrassica
FGRA098	Rutabaga	Brassica napus spp. napobrassica
FGRA099	Rutabaga	Brassica napus spp. napobrassica
FGRA100	Rutabaga	Brassica napus spp. napobrassica
FGRA101	Rutabaga	Brassica napus spp. napobrassica
FGRA102	Rutabaga	Brassica napus spp. napobrassica
FGRA103	Rutabaga	Brassica napus spp. napobrassica
FGRA105	Rutabaga	Brassica napus spp. napobrassica
FGRA106	Rutabaga	Brassica napus spp. napobrassica
FGRA107	Rutabaga	Brassica napus spp. napobrassica
FGRA108	Rutabaga	Brassica napus spp. napobrassica
FGRA109	Rutabaga	Brassica napus spp. napobrassica
FGRA110	Rutabaga	Brassica napus spp. napobrassica
FGRA111	Rutabaga	Brassica napus spp. napobrassica
FGRA112	Rutabaga	Brassica napus spp. napobrassica
FGRA113	Rutabaga	Brassica napus spp. napobrassica
FGRA114	Rutabaga	Brassica napus spp. napobrassica
FGRA115	Rutabaga	Brassica napus spp. napobrassica
FGRA116	Rutabaga	Brassica napus spp. napobrassica
FGRA117	Rutabaga	Brassica napus spp. napobrassica
FGRA118	Rutabaga	Brassica napus spp. napobrassica
FGRA119	Rutabaga	Brassica napus spp. napobrassica
FGRA120	Rutabaga	Brassica napus spp. napobrassica
FGRA121	Rutabaga	Brassica napus spp. napobrassica
FGRA123	Rutabaga	Brassica napus spp. napobrassica
FGRA124	Rutabaga	Brassica napus spp. napobrassica
FGRA125	Rutabaga	Brassica napus spp. napobrassica
Westar	Canadian canola	Brassica napus
CC1	Canadian canola	Brassica napus
CC2	Canadian canola	Brassica napus
CC3	Canadian canola	Brassica napus
CC4	Canadian canola	Brassica napus
CC5	Canadian canola	Brassica napus
CC6	Canadian canola	Brassica napus
CC7	Canadian canola	Brassica napus
CC8	Canadian canola	Brassica napus
CC9	Canadian canola	Brassica napus
CC10	Canadian canola	Brassica napus
CC11	Canadian canola	Brassica napus
CC12	Canadian canola	Brassica napus
CC13	Canadian canola	Brassica napus
CC14	Canadian canola	Brassica napus
CC15	Canadian canola	Brassica napus
CC16	Canadian canola	Brassica napus
CC17	Canadian canola	Brassica napus
CC18	Canadian canola	Brassica napus
CC19	Canadian canola	Brassica napus
CC20	Canadian canola	Brassica napus
CC21	Canadian canola	Brassica napus
CC22	Canadian canola	Brassica napus
CC23	Canadian canola	Brassica napus
CC24	Canadian canola	Brassica napus
CC25	Canadian canola	Brassica napus
CC26	Canadian canola	Brassica napus
CC27	Canadian canola	Brassica napus
CC28	Canadian canola	Brassica napus
CC29	Canadian canola	Brassica napus
CC30	Canadian canola	Brassica napus
CC31	Canadian canola	Brassica napus
CC32	Canadian canola	Brassica napus
Laurentian	Canadian canola	Brassica napus
Mendel	Canadian canola	Brassica napus
Jing guan	Chinese vegetable	Brassica rapa
Chunyou No5	Chinese vegetable	Brassica rapa
Chunyou No1	Chinese vegetable	Brassica rapa
Guoxia No3	Chinese vegetable	Brassica rapa
Cuiying 256	Chinese vegetable	Brassica rapa
Ziguan No1	Chinese vegetable	Brassica rapa
New naibai	Chinese vegetable	Brassica rapa
Cui bai No3	Chinese vegetable	Brassica rapa
Jingcui 60	Chinese vegetable	Brassica rapa
Siji Kuaicai No1	Chinese vegetable	Brassica rapa
Zhongbai 61	Chinese vegetable	Brassica rapa
Jing lv No7	Chinese vegetable	Brassica rapa
Lv Zhen	Chinese vegetable	Brassica rapa
Xueli Jinhua	Chinese vegetable	Brassica rapa
Beijing Autumn 1518	Chinese vegetable	Brassica rapa
Beijing Autumn No4	Chinese vegetable	Brassica rapa
Beijing Xiaoza No60	Chinese vegetable	Brassica rapa
Lvjian No60	Chinese vegetable	Brassica rapa
Beijing Orange Heart	Chinese vegetable	Brassica rapa
Susheng Lvxiu	Chinese vegetable	Brassica rapa
Lvsun No70	Chinese vegetable	Brassica rapa
Jingyan Zikuaicai	Chinese vegetable	Brassica rapa
Xia lv No2	Chinese vegetable	Brassica rapa
Beijing Daniuxin	Chinese vegetable	Brassica rapa
Jingjian No70	Chinese vegetable	Brassica rapa
Beijing New No3	Chinese vegetable	Brassica rapa
Zhongbai 76	Chinese vegetable	Brassica rapa
Kuaicai No5	Chinese vegetable	Brassica rapa
Jingqiu No3	Chinese vegetable	Brassica rapa
Jihong 308	Chinese vegetable	Brassica rapa
Li Chun No1	Chinese vegetable	Brassica rapa
Spring xiaobao No2	Chinese vegetable	Brassica rapa
Zhongbai 81	Chinese vegetable	Brassica rapa
Jinglv Wutacai	Chinese vegetable	Brassica rapa
qingxiangbiyu	Chinese vegetable	Brassica rapa
CR4141	Chinese vegetable	Brassica rapa
Beijing Spring Yellow No2	Chinese vegetable	Brassica rapa
Jinglv No1	Chinese vegetable	Brassica rapa
Spring xiaobao 366	Chinese vegetable	Brassica rapa
Bi Yu	Chinese vegetable	Brassica rapa
Zhongqing 16	Chinese vegetable	Brassica olearcea
Zigan 2	Chinese vegetable	Brassica olearcea
Zhonggan 21	Chinese vegetable	Brassica olearcea
Zhonggan 301	Chinese vegetable	Brassica olearcea
Zhonggan 27	Chinese vegetable	Brassica olearcea
Zhonggan 828	Chinese vegetable	Brassica olearcea
Zhonggan 628	Chinese vegetable	Brassica olearcea
Zhongqing 11	Chinese vegetable	Brassica olearcea
Zhongqing 18	Chinese vegetable	Brassica olearcea
Zhongqing 9	Chinese vegetable	Brassica olearcea
Zhongqing 518	Chinese vegetable	Brassica olearcea
Zhongqing 12	Chinese vegetable	Brassica olearcea
8398	Chinese vegetable	Brassica olearcea
Zhonggan 11	Chinese vegetable	Brassica olearcea
Zhonggan 103	Chinese vegetable	Brassica olearcea
ECD 01		Brassica rapa
ECD 02		Brassica rapa
ECD 03		Brassica rapa
ECD 04		Brassica rapa
ECD 05	Granaat	Brassica rapa
ECD 06	Nevin	Brassica napus
ECD 08	Giant Rapa selection	Brassica napus
ECD 09	New Zealand resistant rape	Brassica napus
ECD 10	Wilmesburger	Brassica napus
ECD 12	Bindsachsener	Brassica olearcea
ECD 13	Jersey Queen	Brassica olearcea

## Sheet: S2
Markers	alleles	allelic effects (%)
Bn_A01_p21776155	TT	56.1856
	GG	9.27835
	TG	25.7732
	NA	8.76289
Bn_A01_p3134159	TT	70.6186
	CC	8.24742
	TC	19.0722
	NA	2.06186
Bn_A02_p11087388	AA	78.3505
	GG	13.4021
	AG	8.24742
	NA	0
Bn_A02_p12044265	CC	69.0722
	TT	8.24742
	CT	11.3402
	NA	11.3402
Bn_A02_p26154897	TT	83.5052
	CC	13.9175
	TC	1.54639
	NA	1.03093
Bn_A02_p9353942	GG	63.9175
	AA	14.9485
	GA	15.9794
	NA	5.15464
Bn_scaff_16269_1_p296261	AA	47.4227
	GG	35.0515
	AG	16.4948
	NA	1.03093
Bn_A03_p14037892	AA	37.1134
	CC	41.7526
	AC	19.5876
	NA	1.54639
Bn_A03_p14870270	AA	41.7526
	GG	41.2371
	AG	16.4948
	NA	0.515464
Bn_A03_p2130281	GG	60.3093
	AA	24.7423
	GA	10.3093
	NA	4.63918
Bn_A03_p21487106	TT	56.701
	GG	31.9588
	TG	7.73196
	NA	3.60825
Bn_A03_p28202050	CC	47.4227
	TT	42.268
	CT	8.24742
	NA	2.06186
Bn_A03_p6335597	GG	77.8351
	AA	8.76289
	GA	13.4021
	NA	0
Bn_A04_p1311487	GG	43.299
	AA	35.0515
	GA	21.134
	NA	0.515464
Bn_A04_p14410667	TT	73.7113
	CC	6.18557
	TC	13.4021
	NA	6.70103
Bn_A04_p5853514	CC	76.2887
	TT	6.18557
	CT	14.433
	NA	3.09278
Bn_A04_p7442886	TT	70.6186
	GG	12.3711
	TG	17.0103
	NA	0
Bn_A05_p14338060	TT	44.8454
	CC	37.6289
	TC	7.73196
	NA	9.79381
Bn_A05_p7098949	AA	60.8247
	CC	14.433
	AC	23.7113
	NA	1.03093
Bn_A05_p817036	GG	75.7732
	TT	12.8866
	GT	10.8247
	NA	0.515464
Bn_A06_p22051862	AA	60.8247
	CC	18.0412
	AC	14.433
	NA	6.70103
Bn_A06_p24886436	AA	74.7423
	GG	3.60825
	AG	19.0722
	NA	2.57732
Bn_A06_p3255819	AA	90.2062
	GG	5.15464
	AG	2.57732
	NA	2.06186
Bn_A02_p771313	AA	51.5464
	GG	37.1134
	AG	3.09278
	NA	8.24742
Bn_A02_p808711	AA	46.3918
	GG	36.5979
	AG	17.0103
	NA	0
Bn_A07_p10370541	AA	46.9072
	GG	30.9278
	AG	20.6186
	NA	1.54639
Bn_A07_p3569093	CC	58.2474
	AA	18.0412
	CA	22.6804
	NA	1.03093
Bn_A07_p5030137	CC	56.1856
	TT	23.1959
	CT	19.5876
	NA	1.03093
Bn_scaff_18505_1_p254578	CC	54.6392
	TT	22.1649
	CT	20.1031
	NA	3.09278
Bn_A08_p6828854	TT	62.3711
	GG	23.1959
	TG	10.3093
	NA	4.12371
Bn_A09_p30329663	CC	58.7629
	TT	17.5258
	CT	22.6804
	NA	1.03093
Bn_A10_p15237975	CC	55.1546
	TT	18.5567
	CT	21.134
	NA	5.15464
Bn_A10_p15719803	GG	84.0206
	AA	5.15464
	GA	5.15464
	NA	5.6701
Bn_A10_p15727608	CC	79.3814
	TT	6.70103
	CT	10.3093
	NA	3.60825
Bn_A10_p15731773	AA	91.2371
	CC	2.06186
	AC	6.70103
	NA	0
Bn_A10_p16620627	CC	50
	TT	26.8041
	CT	17.0103
	NA	6.18557
Bn_A10_p16836688	CC	63.4021
	TT	25.7732
	CT	9.27835
	NA	1.54639
Bn_A10_p17367157	GG	87.6289
	AA	2.06186
	GA	9.27835
	NA	1.03093
Bn_scaff_15714_1_p2995346	AA	60.241
	GG	15.6627
	AG	18.6747
	NA	5.42169
Bn_scaff_18482_1_p138097	AA	45.7831
	GG	30.1205
	AG	20.4819
	NA	3.61446
Bn_scaff_19310_1_p376747	AA	81.9277
	GG	5.42169
	AG	10.8434
	NA	1.80723
Bn_scaff_18181_1_p572911	CC	71.0843
	TT	19.2771
	CT	8.43373
	NA	1.20482
Bn_scaff_15892_1_p310757	CC	42.7711
	TT	39.759
	CT	9.03614
	NA	8.43373
Bn_scaff_15892_1_p404259	GG	46.988
	AA	37.3494
	GA	12.0482
	NA	3.61446
Bn_A09_p33459299	CC	71.6867
	AA	8.43373
	CA	18.6747
	NA	1.20482

## Sheet: S3
QTL	Significant SNP	Number of haboured genes	Gene ID	Anchored genome	Chromosome	start position	stop position	Description
RVL.A1.1	Bn_A01_p21776155	N/A	N/A	Da-Ae	A01	24428297	24428417	molecular function unknown
		N/A	N/A	CAAS_Brap_v3.01	A01	23248025	23248145	molecular function unknown
RVL.A1.2	Bn_A01_p3134159	16	BNAA01G06130D	Da-Ae	A01	3336639	3338004	uncharacterized BNAA01G06130D
			LOC106354712	Da-Ae	A01	3301609	3304040	glucan endo-1,3-beta-glucosidase 5-like
			LOC106355415	Da-Ae	A01	3316987	3320308	wall-associated receptor kinase-like 18
			LOC106371859	Da-Ae	A01	3320333	3323908	wall-associated receptor kinase-like 18
			LOC106371868	Da-Ae	A01	3309994	3315526	wall-associated receptor kinase-like 18
			LOC106375441	Da-Ae	A01	3306345	3308099	uncharacterized LOC106375441
			LOC106376261	Da-Ae	A01	3370140	3371924	CBL-interacting serine/threonine-protein kinase 6-like
			LOC106382419	Da-Ae	A01	3346203	3348858	transcription factor LRL2
			LOC106382590	Da-Ae	A01	3341893	3344116	uncharacterized LOC106382590
			LOC106382670	Da-Ae	A01	3338277	3340274	lysosomal Pro-X carboxypeptidase-like
			LOC106382831	Da-Ae	A01	3333498	3336237	calmodulin-binding protein 60 F-like
			LOC106382984	Da-Ae	A01	3331450	3333544	alpha/beta hydrolase domain-containing protein 17B-like
			LOC106383082	Da-Ae	A01	3327302	3329706	chloroplast envelope membrane protein
			LOC106383157	Da-Ae	A01	3325872	3327273	octanoyltransferase LIP2p, chloroplastic-like
			LOC106383232	Da-Ae	A01	3324021	3325214	ethylene-responsive transcription factor ERF015-like
			TRNAR-UCU	Da-Ae	A01	3320319	3320391	transfer RNA arginine (anticodon UCU)
		15	LOC103852081	CAAS_Brap_v3.01	A01	3197948	3199355	uncharacterized LOC103852081
			LOC103852101	CAAS_Brap_v3.01	A01	3214492	3217960	wall-associated receptor kinase-like 18
			LOC103852110	CAAS_Brap_v3.01	A01	3217979	3221326	wall-associated receptor kinase-like 18
			LOC103852120	CAAS_Brap_v3.01	A01	3221389	3223012	ethylene-responsive transcription factor ERF015
			LOC103852129	CAAS_Brap_v3.01	A01	3223247	3224484	octanoyltransferase LIP2p, chloroplastic
			LOC103852137	CAAS_Brap_v3.01	A01	3224622	3227026	chloroplast envelope membrane protein
			LOC103852146	CAAS_Brap_v3.01	A01	3233875	3235289	uncharacterized LOC103852146
			LOC103852153	CAAS_Brap_v3.01	A01	3230808	3233189	calmodulin-binding protein 60 F
			LOC103852170	CAAS_Brap_v3.01	A01	3229250	3230800	alpha/beta hydrolase domain-containing protein 17B
			LOC103852179	CAAS_Brap_v3.01	A01	3235496	3238286	lysosomal Pro-X carboxypeptidase
			LOC103852187	CAAS_Brap_v3.01	A01	3239396	3241695	uncharacterized LOC103852187
			LOC103852197	CAAS_Brap_v3.01	A01	3241920	3256424	transcription factor bHLH69
			LOC103852207	CAAS_Brap_v3.01	A01	3260465	3262299	CBL-interacting serine/threonine-protein kinase 6
			LOC103852217	CAAS_Brap_v3.01	A01	3276333	3278790	omega-6 fatty acid desaturase, chloroplastic
			TRNAR-UCU	CAAS_Brap_v3.01	A01	3217678	3217750	transfer RNA arginine (anticodon UCU)
RVL.A2.1	Bn_A02_p11087388	23	LOC106393353	Da-Ae	A02	9583682	9584315	uncharacterized LOC106393353
			LOC106393324	Da-Ae	A02	9482059	9486226	protein CROWDED NUCLEI 3-like
			LOC106393330	Da-Ae	A02	9526858	9529549	uncharacterized LOC106393330
			LOC106393344	Da-Ae	A02	9534230	9537138	uncharacterized LOC106393344
			LOC106393361	Da-Ae	A02	9602130	9612393	protein PHYLLO, chloroplastic
			LOC106393374	Da-Ae	A02	9612518	9613253	putative defensin-like protein 263
			LOC106393384	Da-Ae	A02	9614348	9617739	WPP domain-interacting tail-anchored protein 2
			LOC106420320	Da-Ae	A02	9440789	9447116	phosphate transporter PHO1 homolog 1-like
			LOC106420353	Da-Ae	A02	9476094	9476881	nudix hydrolase 1
			LOC106420371	Da-Ae	A02	9497796	9498879	CLAVATA3/ESR (CLE)-related protein 12-like
			LOC106420382	Da-Ae	A02	9514777	9517302	transcription factor TCP12-like
			LOC106420392	Da-Ae	A02	9546277	9547813	AP2/ERF and B3 domain-containing transcription repressor RAV2
			LOC106420404	Da-Ae	A02	9562054	9563765	peroxidase 11-like
			LOC106420434	Da-Ae	A02	9578500	9580929	protein SOB FIVE-LIKE 2-like
			LOC106432446	Da-Ae	A02	9471716	9474934	uncharacterized LOC106432446
			LOC106432447	Da-Ae	A02	9466935	9468374	uncharacterized LOC106432447
			LOC111205874	Da-Ae	A02	9613903	9614245	putative defensin-like protein 263
			LOC111208881	Da-Ae	A02	9584667	9587416	phenylacetaldehyde reductase-like
			LOC125585883	Da-Ae	A02	9478842	9480411	protein IDA-like
			LOC125585892	Da-Ae	A02	9524417	9525731	uncharacterized LOC125585892
			LOC125589171	Da-Ae	A02	9588693	9599699	basic leucine zipper 8-like
			LOC125589225	Da-Ae	A02	9531274	9533141	uncharacterized LOC125589225
			LOC125589235	Da-Ae	A02	9557178	9558626	classical arabinogalactan protein 9-like
		23	LOC103852536	CAAS_Brap_v3.01	A02	10639218	10639873	uncharacterized LOC103852536
			LOC103852526	CAAS_Brap_v3.01	A02	10564133	10574928	transcription factor TCP12
			LOC103852519	CAAS_Brap_v3.01	A02	10493780	10515666	phosphate transporter PHO1 homolog 1
			LOC103852520	CAAS_Brap_v3.01	A02	10527008	10527978	nudix hydrolase 1
			LOC103852522	CAAS_Brap_v3.01	A02	10530322	10533931	protein IDA-like
			LOC103852523	CAAS_Brap_v3.01	A02	10535219	10539342	protein CROWDED NUCLEI 3
			LOC103852524	CAAS_Brap_v3.01	A02	10541205	10546367	uncharacterized LOC103852524
			LOC103852525	CAAS_Brap_v3.01	A02	10546706	10552113	CLAVATA3/ESR (CLE)-related protein 12-like
			LOC103852527	CAAS_Brap_v3.01	A02	10583942	10588043	uncharacterized LOC103852527
			LOC103852528	CAAS_Brap_v3.01	A02	10589706	10597591	uncharacterized LOC103852528
			LOC103852529	CAAS_Brap_v3.01	A02	10603538	10604782	AP2/ERF and B3 domain-containing transcription repressor RAV2
			LOC103852532	CAAS_Brap_v3.01	A02	10606080	10638962	uncharacterized LOC103852532
			LOC103852534	CAAS_Brap_v3.01	A02	10619192	10623348	peroxidase 11
			LOC103852535	CAAS_Brap_v3.01	A02	10634031	10636485	uncharacterized LOC103852535
			LOC103852537	CAAS_Brap_v3.01	A02	10641147	10642843	cinnamoyl-CoA reductase 1
			LOC103852538	CAAS_Brap_v3.01	A02	10642969	10656119	basic leucine zipper 8
			LOC103852539	CAAS_Brap_v3.01	A02	10667406	10668711	putative defensin-like protein 263
			LOC103852540	CAAS_Brap_v3.01	A02	10657666	10667284	protein PHYLLO, chloroplastic
			LOC103852541	CAAS_Brap_v3.01	A02	10669239	10673074	WPP domain-interacting tail-anchored protein 2
			LOC103852584	CAAS_Brap_v3.01	A02	10581667	10582860	uncharacterized LOC103852584
			LOC108870703	CAAS_Brap_v3.01	A02	10667273	10669178	putative defensin-like protein 263
			LOC108871604	CAAS_Brap_v3.01	A02	10579286	10583635	uncharacterized LOC108871604
			LOC117131941	CAAS_Brap_v3.01	A02	10522802	10526020	uncharacterized LOC117131941
RVL.A2.2	Bn_A02_p12044265	55	LOC106394962	Da-Ae	A02	10854177	10855859	pentatricopeptide repeat-containing protein At1g71060, mitochondrial
			LOC106394984	Da-Ae	A02	10825188	10831531	putative 1-phosphatidylinositol-3-phosphate 5-kinase FAB1C
			LOC106394994	Da-Ae	A02	10796885	10798506	chaperone protein DnaJ
			LOC106395003	Da-Ae	A02	10774891	10775924	MLP-like protein 31
			LOC106395026	Da-Ae	A02	10767057	10768286	MLP-like protein 31
			LOC106395036	Da-Ae	A02	10769597	10770710	MLP-like protein 31
			LOC106395044	Da-Ae	A02	10772249	10772943	MLP-like protein 31
			LOC106395055	Da-Ae	A02	10760874	10763735	ATPase 1, plasma membrane-type-like
			LOC106395089	Da-Ae	A02	10774964	10776087	uncharacterized LOC106395089
			LOC106395099	Da-Ae	A02	10740888	10743683	uncharacterized LOC106395099
			LOC106395123	Da-Ae	A02	10744400	10745958	MLP-like protein 34
			LOC106395151	Da-Ae	A02	10705971	10709179	transmembrane protein 214-like
			LOC106395163	Da-Ae	A02	10704553	10705997	NAD(P)H-quinone oxidoreductase subunit L, chloroplastic
			LOC106395195	Da-Ae	A02	10664681	10669077	protein TIFY 7
			LOC106395206	Da-Ae	A02	10659919	10661468	plasmodesmata-located protein 5
			LOC106395224	Da-Ae	A02	10624359	10628546	serine/arginine repetitive matrix protein 2
			LOC106395252	Da-Ae	A02	10623322	10623982	60S ribosomal protein L27a-3-like
			LOC106395263	Da-Ae	A02	10609933	10613823	anthranilate phosphoribosyltransferase-like
			LOC106395273	Da-Ae	A02	10603451	10606252	L-tryptophan--pyruvate aminotransferase 1
			LOC106395284	Da-Ae	A02	10573812	10577393	uncharacterized LOC106395284
			LOC106410804	Da-Ae	A02	10752792	10753714	uroporphyrinogen decarboxylase 1, chloroplastic-like
			LOC106410841	Da-Ae	A02	10689360	10694481	cysteine-rich receptor-like protein kinase 43
			LOC106411731	Da-Ae	A02	10893851	10897286	carboxypeptidase SOL1
			LOC106413937	Da-Ae	A02	10889752	10893103	type IV inositol polyphosphate 5-phosphatase 3-like
			LOC106414133	Da-Ae	A02	10932522	10935991	probable serine/threonine-protein kinase At1g09600
			LOC106414354	Da-Ae	A02	10919550	10922558	agamous-like MADS-box protein AGL12
			LOC106414542	Da-Ae	A02	10936185	10938284	ethylene-responsive transcription factor ERF020-like
			LOC106414707	Da-Ae	A02	10946886	10949565	ethylene-responsive transcription factor ERF021
			LOC106421112	Da-Ae	A02	10783073	10792731	homeobox-leucine zipper protein ATHB-X-like
			LOC106421132	Da-Ae	A02	10689674	10690520	21 kDa protein
			LOC106421152	Da-Ae	A02	10641856	10643735	probable peroxygenase 4
			LOC106421163	Da-Ae	A02	10636505	10638294	ubiquitin-conjugating enzyme E2 variant 1B
			LOC106421185	Da-Ae	A02	10629095	10630994	protein MAK16 homolog
			LOC106421195	Da-Ae	A02	10616621	10618193	uncharacterized LOC106421195
			LOC106421216	Da-Ae	A02	10590973	10594318	uncharacterized LOC106421216
			LOC106432898	Da-Ae	A02	10867317	10869910	protein DETOXIFICATION 14
			LOC106432931	Da-Ae	A02	10864627	10865564	ethylene-responsive transcription factor ERF070-like
			LOC106432972	Da-Ae	A02	10856370	10859340	beta-glucuronosyltransferase GlcAT14A
			LOC106441485	Da-Ae	A02	10862449	10863953	GDSL esterase/lipase 6
			LOC106443150	Da-Ae	A02	10872866	10874559	3-ketoacyl-CoA synthase 7
			LOC111199700	Da-Ae	A02	10778923	10780859	uncharacterized LOC111199700
			LOC111208919	Da-Ae	A02	10655334	10656641	uncharacterized LOC111208919
			TRNAP-UGG	Da-Ae	A02	10858997	10859068	transfer RNA proline (anticodon UGG)
			LOC125584184	Da-Ae	A02	10712808	10721272	protein C2-DOMAIN ABA-RELATED 9-like
			LOC125586973	Da-Ae	A02	10631886	10633798	uncharacterized LOC125586973
			LOC125586978	Da-Ae	A02	10712158	10715188	uncharacterized protein At4g22758-like
			LOC125586982	Da-Ae	A02	10729072	10730306	MLP-like protein 31
			LOC125586986	Da-Ae	A02	10756264	10759126	ATPase 1, plasma membrane-type-like
			LOC125586997	Da-Ae	A02	10842259	10843343	transcription repressor MYB6-like
			LOC125586998	Da-Ae	A02	10835531	10839073	uncharacterized protein At1g66480-like
			LOC125587003	Da-Ae	A02	10860373	10862028	probable ribose-5-phosphate isomerase 1
			LOC125587007	Da-Ae	A02	10874749	10875859	probable 3-hydroxyisobutyrate dehydrogenase-like 2, mitochondrial
			LOC125587010	Da-Ae	A02	10878783	10880975	transcription factor bHLH160-like
			LOC125587555	Da-Ae	A02	10606081	10607484	uncharacterized LOC125587555
			LOC125589688	Da-Ae	A02	10787007	10787113	small nucleolar RNA R71
		56	MYBL2-2	CAAS_Brap_v3.01	A02	11676303	11677375	myb-related protein 308
			LOC103852657	CAAS_Brap_v3.01	A02	11413968	11419704	homeobox protein knotted-1-like 2
			LOC103852658	CAAS_Brap_v3.01	A02	11423615	11426589	cysteine-rich receptor-like protein kinase 2
			LOC103852661	CAAS_Brap_v3.01	A02	11429927	11436738	pectinesterase inhibitor 1
			LOC103852662	CAAS_Brap_v3.01	A02	11442135	11449589	uncharacterized LOC103852662
			LOC103852663	CAAS_Brap_v3.01	A02	11452834	11464131	uncharacterized LOC103852663
			LOC103852664	CAAS_Brap_v3.01	A02	11470587	11473747	L-tryptophan--pyruvate aminotransferase 1
			LOC103852665	CAAS_Brap_v3.01	A02	11475454	11479180	anthranilate phosphoribosyltransferase
			LOC103852667	CAAS_Brap_v3.01	A02	11482322	11483461	uncharacterized LOC103852667
			LOC103852669	CAAS_Brap_v3.01	A02	11488050	11488650	60S ribosomal protein L27a-3
			LOC103852670	CAAS_Brap_v3.01	A02	11489129	11493297	arginine/serine-rich protein PNISR
			LOC103852672	CAAS_Brap_v3.01	A02	11493586	11495704	protein MAK16 homolog
			LOC103852673	CAAS_Brap_v3.01	A02	11497233	11503402	ubiquitin-conjugating enzyme E2 variant 1B
			LOC103852674	CAAS_Brap_v3.01	A02	11507772	11513232	probable peroxygenase 4
			LOC103852675	CAAS_Brap_v3.01	A02	11514771	11523585	plasmodesmata-located protein 5
			LOC103852676	CAAS_Brap_v3.01	A02	11521097	11523585	protein TIFY 7
			LOC103852677	CAAS_Brap_v3.01	A02	11530002	11540172	putative nuclease HARBI1
			LOC103852678	CAAS_Brap_v3.01	A02	11540299	11541100	21 kDa protein
			LOC103852679	CAAS_Brap_v3.01	A02	11542977	11545303	putative receptor-like protein kinase At4g00960
			LOC103852680	CAAS_Brap_v3.01	A02	11556409	11559373	transmembrane protein 214
			LOC103852682	CAAS_Brap_v3.01	A02	11555262	11556430	NAD(P)H-quinone oxidoreductase subunit L, chloroplastic
			LOC103852683	CAAS_Brap_v3.01	A02	11567321	11571269	uncharacterized protein At4g22758
			LOC103852684	CAAS_Brap_v3.01	A02	11583099	11584301	MLP-like protein 31
			LOC103852685	CAAS_Brap_v3.01	A02	11591252	11595796	MLP-like protein 34
			LOC103852686	CAAS_Brap_v3.01	A02	11599269	11600501	MLP-like protein 31
			LOC103852687	CAAS_Brap_v3.01	A02	11605791	11606896	MLP-like protein 31
			LOC103852688	CAAS_Brap_v3.01	A02	11614563	11615553	MLP-like protein 31
			LOC103852689	CAAS_Brap_v3.01	A02	11616932	11618221	MLP-like protein 31
			LOC103852692	CAAS_Brap_v3.01	A02	11619560	11620845	MLP-like protein 43
			LOC103852693	CAAS_Brap_v3.01	A02	11623657	11631033	homeobox-leucine zipper protein ATHB-X
			LOC103852694	CAAS_Brap_v3.01	A02	11633084	11635255	chaperone protein DnaJ
			LOC103852695	CAAS_Brap_v3.01	A02	11660696	11667839	putative 1-phosphatidylinositol-3-phosphate 5-kinase FAB1C
			LOC103852696	CAAS_Brap_v3.01	A02	11673663	11674608	uncharacterized protein At1g66480
			LOC103852698	CAAS_Brap_v3.01	A02	11683537	11687474	uncharacterized LOC103852698
			LOC103852699	CAAS_Brap_v3.01	A02	11692097	11693794	pentatricopeptide repeat-containing protein At1g71060, mitochondrial
			LOC103852701	CAAS_Brap_v3.01	A02	11694645	11698204	beta-glucuronosyltransferase GlcAT14A
			LOC103852702	CAAS_Brap_v3.01	A02	11698535	11700218	probable ribose-5-phosphate isomerase 1
			LOC103852703	CAAS_Brap_v3.01	A02	11701667	11704318	GDSL esterase/lipase 6
			LOC103852704	CAAS_Brap_v3.01	A02	11704455	11705411	ethylene-responsive transcription factor ERF070
			LOC103852705	CAAS_Brap_v3.01	A02	11705677	11713927	protein DETOXIFICATION 14
			LOC103852706	CAAS_Brap_v3.01	A02	11714274	11716047	3-ketoacyl-CoA synthase 7
			LOC103852707	CAAS_Brap_v3.01	A02	11716191	11717454	probable 3-hydroxyisobutyrate dehydrogenase-like 2, mitochondrial
			LOC103852708	CAAS_Brap_v3.01	A02	11723358	11724365	transcription factor bHLH160
			LOC103852711	CAAS_Brap_v3.01	A02	11733985	11737533	carboxypeptidase SOL1
			LOC103852712	CAAS_Brap_v3.01	A02	11728873	11733882	type IV inositol polyphosphate 5-phosphatase 3
			LOC103852713	CAAS_Brap_v3.01	A02	11744250	11758920	agamous-like MADS-box protein AGL12
			LOC103852714	CAAS_Brap_v3.01	A02	11769040	11773782	probable serine/threonine-protein kinase At1g09600
			LOC103852715	CAAS_Brap_v3.01	A02	11773706	11774913	ethylene-responsive transcription factor ERF020-like
			LOC103852716	CAAS_Brap_v3.01	A02	11781484	11789198	ethylene-responsive transcription factor ERF021
			LOC103853363	CAAS_Brap_v3.01	A02	11607737	11608177	uncharacterized LOC103853363
			LOC103853366	CAAS_Brap_v3.01	A02	11717697	11722348	zinc finger MYM-type protein 1
			TRNAP-UGG	CAAS_Brap_v3.01	A02	11697173	11697244	transfer RNA proline (anticodon UGG)
			LOC117131792	CAAS_Brap_v3.01	A02	11399567	11405515	uncharacterized LOC117131792
			LOC117131895	CAAS_Brap_v3.01	A02	11523420	11527953	uncharacterized LOC117131895
			LOC117132115	CAAS_Brap_v3.01	A02	11676391	11677248	uncharacterized LOC117132115
			LOC117132116	CAAS_Brap_v3.01	A02	11571861	11582061	uncharacterized LOC117132116
RVL.A2.3	Bn_A02_p26154897	N/A	N/A	Da-Ae	A02	N/A	N/A	N/A
		56	ARF2-1	CAAS_Brap_v3.01	A02	30021223	30025674	auxin response factor 2
			LOC103249142	CAAS_Brap_v3.01	A02	29938621	29942392	protein LEAFY
			LOC103854963	CAAS_Brap_v3.01	A02	29942919	29948690	uncharacterized LOC103854963
			LOC103854964	CAAS_Brap_v3.01	A02	29955127	29959933	ethylene-responsive transcription factor ERF114
			LOC103854965	CAAS_Brap_v3.01	A02	29981965	29987378	protein MEI2-like 1
			LOC103854966	CAAS_Brap_v3.01	A02	29969818	29975681	uncharacterized LOC103854966
			LOC103854968	CAAS_Brap_v3.01	A02	29991415	29995753	signal recognition particle subunit SRP68
			LOC103854969	CAAS_Brap_v3.01	A02	30001758	30007830	ADP-ribosylation factor GTPase-activating protein AGD1
			LOC103854971	CAAS_Brap_v3.01	A02	30027287	30028559	heat stress transcription factor B-2a-like
			LOC103854972	CAAS_Brap_v3.01	A02	30036377	30037695	heat stress transcription factor B-2a-like
			LOC103854973	CAAS_Brap_v3.01	A02	30042903	30046871	probable transcriptional regulator SLK2
			LOC103854974	CAAS_Brap_v3.01	A02	30048228	30050705	BAG family molecular chaperone regulator 2
			LOC103854976	CAAS_Brap_v3.01	A02	30068163	30070289	post-GPI attachment to proteins factor 3
			LOC103854977	CAAS_Brap_v3.01	A02	30070558	30074282	uncharacterized LOC103854977
			LOC103854979	CAAS_Brap_v3.01	A02	30075464	30076068	uncharacterized LOC103854979
			LOC103854980	CAAS_Brap_v3.01	A02	30082045	30083729	uncharacterized LOC103854980
			LOC103854981	CAAS_Brap_v3.01	A02	30084401	30086607	uncharacterized LOC103854981
			LOC103854982	CAAS_Brap_v3.01	A02	30099625	30111354	probable zinc transporter 12
			LOC103854984	CAAS_Brap_v3.01	A02	30117490	30120832	MADS-box protein AGL42
			LOC103854985	CAAS_Brap_v3.01	A02	30121953	30123521	uncharacterized LOC103854985
			LOC103854987	CAAS_Brap_v3.01	A02	30129359	30130575	probable carboxylesterase 120
			LOC103854989	CAAS_Brap_v3.01	A02	30130808	30134713	probable carboxylesterase 120
			LOC103854990	CAAS_Brap_v3.01	A02	30153664	30157572	probable carboxylesterase 120
			LOC103854992	CAAS_Brap_v3.01	A02	30159869	30164069	DEAD-box ATP-dependent RNA helicase 7
			LOC103854994	CAAS_Brap_v3.01	A02	30164777	30170811	embryo-specific protein ATS3B
			LOC103854995	CAAS_Brap_v3.01	A02	30171061	30172583	embryo-specific protein ATS3
			LOC103854996	CAAS_Brap_v3.01	A02	30177763	30181183	AT-hook motif nuclear-localized protein 6-like
			LOC103854997	CAAS_Brap_v3.01	A02	30184833	30190470	uncharacterized LOC103854997
			LOC103854998	CAAS_Brap_v3.01	A02	30191114	30193384	chloride conductance regulatory protein ICln
			LOC103854999	CAAS_Brap_v3.01	A02	30196811	30197667	pectinesterase inhibitor 11-like
			LOC103855001	CAAS_Brap_v3.01	A02	30209082	30212496	NAC domain-containing protein 101
			LOC103855002	CAAS_Brap_v3.01	A02	30212585	30221871	uncharacterized LOC103855002
			LOC103855005	CAAS_Brap_v3.01	A02	30222341	30225607	non-functional NADPH-dependent codeinone reductase 2
			LOC103855006	CAAS_Brap_v3.01	A02	30229234	30231111	cyclic dof factor 1
			LOC103855007	CAAS_Brap_v3.01	A02	30234655	30244045	protein EMBRYO DEFECTIVE 514
			LOC103855008	CAAS_Brap_v3.01	A02	30236717	30239080	uncharacterized LOC103855008
			LOC103855009	CAAS_Brap_v3.01	A02	30242023	30243943	transcription factor MYB96
			LOC103855011	CAAS_Brap_v3.01	A02	30256117	30258095	50S ribosomal protein L22
			LOC103855012	CAAS_Brap_v3.01	A02	30258621	30260106	HVA22-like protein b
			LOC103855013	CAAS_Brap_v3.01	A02	30260325	30264253	microtubule-associated protein RP/EB family member 1B
			LOC103855014	CAAS_Brap_v3.01	A02	30268704	30270486	probable inactive poly [ADP-ribose] polymerase SRO5
			LOC103855015	CAAS_Brap_v3.01	A02	30270299	30273855	delta-1-pyrroline-5-carboxylate dehydrogenase 12A1, mitochondrial-like
			LOC103855016	CAAS_Brap_v3.01	A02	30274183	30275654	ubiquitin-conjugating enzyme E2 3
			LOC103855018	CAAS_Brap_v3.01	A02	30275877	30284469	U-box domain-containing protein 41
			LOC103855071	CAAS_Brap_v3.01	A02	29975903	29982159	uncharacterized LOC103855071
			LOC103855100	CAAS_Brap_v3.01	A02	29948926	29952128	uncharacterized LOC103855100
			LOC103855101	CAAS_Brap_v3.01	A02	29960159	29969597	uncharacterized LOC103855101
			LOC103855102	CAAS_Brap_v3.01	A02	30039563	30042614	mitochondrial inner membrane protein OXA1-like
			LOC103855103	CAAS_Brap_v3.01	A02	30050541	30058776	uncharacterized protein DDB_G0283357
			LOC103855104	CAAS_Brap_v3.01	A02	30126126	30126670	probable carboxylesterase 120
			LOC103855108	CAAS_Brap_v3.01	A02	30181860	30184341	uncharacterized LOC103855108
			LOC103855109	CAAS_Brap_v3.01	A02	30213614	30217920	NAC domain-containing protein 101-like
			LOC108870809	CAAS_Brap_v3.01	A02	30264183	30266614	putative F-box protein At5g62660
			LOC108870810	CAAS_Brap_v3.01	A02	30266855	30268453	S-protein homolog 25-like
			LOC108870866	CAAS_Brap_v3.01	A02	30018662	30020968	ferritin-3, chloroplastic-like
			LOC117131919	CAAS_Brap_v3.01	A02	30064197	30075457	uncharacterized LOC117131919
RVL.A2.4	Bn_A02_p9353942	9	LOC106374441	Da-Ae	A02	7564272	7565766	high-affinity nitrate transporter 3.1-like
			LOC106402803	Da-Ae	A02	7575992	7581177	probable ion channel POLLUX
			LOC106402804	Da-Ae	A02	7581363	7583316	F-box/kelch-repeat protein At4g39550-like
			LOC106405075	Da-Ae	A02	7595049	7599073	exocyst complex component EXO84B
			LOC106405154	Da-Ae	A02	7584026	7585768	uncharacterized LOC106405154
			LOC106405970	Da-Ae	A02	7590155	7593674	chloride channel protein CLC-c
			LOC106406733	Da-Ae	A02	7600560	7603568	protein root UVB sensitive 6
			LOC111200943	Da-Ae	A02	7565772	7567769	uncharacterized LOC111200943
			LOC125585486	Da-Ae	A02	7560634	7563700	replication protein A 70 kDa DNA-binding subunit D-like
		4	LOC106391978	CAAS_Brap_v3.01	A02	8668233	8673130	calmodulin-binding transcription activator 4
			LOC106391989	CAAS_Brap_v3.01	A02	8673966	8677414	probable DNA primase large subunit
			LOC106391997	CAAS_Brap_v3.01	A02	8710091	8712050	F-box protein At1g67340-like
			LOC106419597	CAAS_Brap_v3.01	A02	8681092	8682293	probable methyltransferase At1g27930
RVL.A2.5	Bn_scaff_16269_1_p296261	9	LOC106387591	Da-Ae	A02	4394143	4395927	uric acid degradation bifunctional protein TTL-like
			LOC106387613	Da-Ae	A02	4396351	4398562	uncharacterized LOC106387613
			LOC106387623	Da-Ae	A02	4400387	4403393	YTH domain-containing protein ECT1
			LOC106387637	Da-Ae	A02	4410390	4416557	formin-like protein 13
			LOC106387647	Da-Ae	A02	4425719	4431328	phototropin-2-like
			LOC106407750	Da-Ae	A02	4418401	4421248	formin-like protein 13
			LOC106417511	Da-Ae	A02	4404528	4406577	VAMP-like protein YKT61
			LOC106417524	Da-Ae	A02	4407217	4410327	glycerophosphodiester phosphodiesterase GDPDL6-like
			LOC106417533	Da-Ae	A02	4422612	4425003	F-box/kelch-repeat protein At4g38940-like
		8	LOC103851651	CAAS_Brap_v3.01	A02	5676041	5677847	uric acid degradation bifunctional protein TTL
			LOC103851652	CAAS_Brap_v3.01	A02	5678174	5681756	uncharacterized LOC103851652
			LOC103851653	CAAS_Brap_v3.01	A02	5682234	5685370	YTH domain-containing protein ECT1
			LOC103851654	CAAS_Brap_v3.01	A02	5685958	5688201	VAMP-like protein YKT61
			LOC103851655	CAAS_Brap_v3.01	A02	5688389	5691943	glycerophosphodiester phosphodiesterase GDPDL6-like
			LOC103851657	CAAS_Brap_v3.01	A02	5692166	5699544	formin-like protein 13
			LOC103851658	CAAS_Brap_v3.01	A02	5701830	5705262	formin-like protein 13
			LOC103851773	CAAS_Brap_v3.01	A02	5706561	5711655	F-box/kelch-repeat protein At4g38940-like
RVL.A3.1	Bn_A03_p14037892	11	LOC106438629	Da-Ae	A03	14611170	14613942	rhodanese-like domain-containing protein 4, chloroplastic
			LOC106438630	Da-Ae	A03	14608869	14610969	chitinase domain-containing protein 1-like
			LOC106438631	Da-Ae	A03	14606663	14607996	abscisic acid receptor PYL7
			LOC106438632	Da-Ae	A03	14601785	14606203	putative cyclic nucleotide-gated ion channel 13
			LOC106438633	Da-Ae	A03	14586575	14588768	replication stress response regulator SDE2-like
			LOC106438634	Da-Ae	A03	14579206	14586496	lysine-specific demethylase JMJ25-like
			LOC106443768	Da-Ae	A03	14616155	14618008	MYB-like transcription factor ETC3
			LOC125606944	Da-Ae	A03	14591800	14593362	uncharacterized LOC125606944
			LOC125606945	Da-Ae	A03	14581442	14583102	uncharacterized LOC125606945
			LOC125606946	Da-Ae	A03	14598619	14600215	uncharacterized LOC125606946
			LOC125606947	Da-Ae	A03	14627504	14629353	MYB-like transcription factor ETC3
		9	LOC103858830	CAAS_Brap_v3.01	A03	14987089	14989063	chitinase domain-containing protein 1
			LOC103858823	CAAS_Brap_v3.01	A03	14960413	14967721	lysine-specific demethylase JMJ25
			LOC103858825	CAAS_Brap_v3.01	A03	14968364	14970120	replication stress response regulator SDE2
			LOC103858827	CAAS_Brap_v3.01	A03	14980175	14984044	putative cyclic nucleotide-gated ion channel 13
			LOC103858828	CAAS_Brap_v3.01	A03	14985179	14985912	abscisic acid receptor PYL7
			LOC103858829	CAAS_Brap_v3.01	A03	14989419	14992025	rhodanese-like domain-containing protein 4, chloroplastic
			LOC103858831	CAAS_Brap_v3.01	A03	14995665	14996155	MYB-like transcription factor ETC3
			LOC103858832	CAAS_Brap_v3.01	A03	15000484	15002376	UDP-glycosyltransferase 72B1
			LOC103858833	CAAS_Brap_v3.01	A03	15006916	15010260	uncharacterized LOC103858833
RVL.A3.2	Bn_A03_p14870270		N/A	Da-Ae	N/A	N/A	N/A	N/A
		1	LOC103859060	CAAS_Brap_v3.01	A03	15469870	15470070	multisubstrate pseudouridine synthase 7
RVL.A3.3	Bn_A03_p2130281	28	BNAA03G03760D	Da-Ae	A03	2100278	2101543	protein BIG GRAIN 1-like D
			BNAA03G03720D	Da-Ae	A03	2085619	2086506	uncharacterized BNAA03G03720D
			BNAA03G03650D	Da-Ae	A03	2058981	2060774	uncharacterized BNAA03G03650D
			BNAA03G03630D	Da-Ae	A03	2054781	2056164	NDR1/HIN1-like protein 6
			LOC106358516	Da-Ae	A03	2030403	2031733	uncharacterized protein ycf36
			LOC106419788	Da-Ae	A03	2026935	2029114	uncharacterized LOC106419788
			LOC106419802	Da-Ae	A03	2038194	2041766	CTD small phosphatase-like protein 2
			LOC106419859	Da-Ae	A03	2091640	2095203	conserved oligomeric Golgi complex subunit 8-like
			LOC106419901	Da-Ae	A03	2095774	2096469	17.6 kDa class II heat shock protein
			LOC106419909	Da-Ae	A03	2065529	2068454	beta-fructofuranosidase, insoluble isoenzyme CWINV6-like
			LOC106419911	Da-Ae	A03	2103857	2105797	S-protein homolog 4-like
			LOC106420016	Da-Ae	A03	2069749	2070555	glutaredoxin-C10-like
			LOC106420036	Da-Ae	A03	2061506	2065004	beta-fructofuranosidase, insoluble isoenzyme CWINV6
			LOC106420174	Da-Ae	A03	2057058	2059004	translation machinery-associated protein 22-like
			LOC106420194	Da-Ae	A03	2042954	2045773	diaminopimelate decarboxylase 2, chloroplastic
			LOC106420220	Da-Ae	A03	2096922	2099102	omega-amidase, chloroplastic
			LOC106420710	Da-Ae	A03	2047630	2050972	glutathione S-transferase T3-like
			LOC106429796	Da-Ae	A03	2023584	2026730	protein NDL2
			LOC106429804	Da-Ae	A03	2014565	2016363	50S ribosomal protein L19-1, chloroplastic-like
			LOC106429819	Da-Ae	A03	2018180	2020184	NADH dehydrogenase [ubiquinone] iron-sulfur protein 7, mitochondrial
			LOC106429831	Da-Ae	A03	2016368	2017736	OVARIAN TUMOR DOMAIN-containing deubiquitinating enzyme 10-like
			LOC106429850	Da-Ae	A03	2007641	2009617	glycosyltransferase BC10
			LOC106443059	Da-Ae	A03	2009841	2013614	glycosyltransferase BC10-like
			LOC111214542	Da-Ae	A03	2089898	2091288	uncharacterized LOC111214542
			LOC125591196	Da-Ae	A03	2105486	2110893	S-protein homolog 3-like
			LOC125593268	Da-Ae	A03	2032083	2036833	probable serine/threonine-protein kinase SIS8
			LOC125593271	Da-Ae	A03	2029344	2030167	uncharacterized LOC125593271
			LOC125593273	Da-Ae	A03	2072857	2075924	COP1-interactive protein 1-like
		26	LOC103249161	CAAS_Brap_v3.01	A03	2202538	2203002	17.6 kDa class II heat shock protein
			LOC103855929	CAAS_Brap_v3.01	A03	2107198	2109175	NADH dehydrogenase [ubiquinone] iron-sulfur protein 7, mitochondrial
			LOC103855930	CAAS_Brap_v3.01	A03	2105755	2107044	OVARIAN TUMOR DOMAIN-containing deubiquitinating enzyme 9
			LOC103855932	CAAS_Brap_v3.01	A03	2113511	2116638	protein NDL2
			LOC103855934	CAAS_Brap_v3.01	A03	2116867	2118727	uncharacterized LOC103855934
			LOC103855935	CAAS_Brap_v3.01	A03	2118761	2119660	uncharacterized LOC103855935
			LOC103855936	CAAS_Brap_v3.01	A03	2119912	2121419	uncharacterized protein ycf36
			LOC103855937	CAAS_Brap_v3.01	A03	2122688	2127432	serine/threonine-protein kinase EDR1
			LOC103855938	CAAS_Brap_v3.01	A03	2141833	2144506	uncharacterized LOC103855938
			LOC103855940	CAAS_Brap_v3.01	A03	2145185	2147629	CTD small phosphatase-like protein 2
			LOC103855942	CAAS_Brap_v3.01	A03	2148808	2151515	diaminopimelate decarboxylase 2, chloroplastic
			LOC103855944	CAAS_Brap_v3.01	A03	2158949	2160769	uncharacterized LOC103855944
			LOC103855945	CAAS_Brap_v3.01	A03	2161007	2166981	beta-fructofuranosidase, insoluble isoenzyme CWINV6
			LOC103855946	CAAS_Brap_v3.01	A03	2172174	2173064	glutaredoxin-C10
			LOC103855947	CAAS_Brap_v3.01	A03	2176020	2179959	COP1-interactive protein 1-like
			LOC103855949	CAAS_Brap_v3.01	A03	2188061	2188786	uncharacterized LOC103855949
			LOC103855950	CAAS_Brap_v3.01	A03	2194060	2198283	conserved oligomeric Golgi complex subunit 8
			LOC103855952	CAAS_Brap_v3.01	A03	2203538	2205932	omega-amidase, chloroplastic
			LOC103855953	CAAS_Brap_v3.01	A03	2206167	2208395	protein BIG GRAIN 1-like D
			LOC103856850	CAAS_Brap_v3.01	A03	2154825	2159078	uncharacterized LOC103856850
			LOC103856851	CAAS_Brap_v3.01	A03	2167164	2172316	beta-fructofuranosidase, insoluble isoenzyme CWINV6-like
			LOC117132470	CAAS_Brap_v3.01	A03	2136233	2138083	uncharacterized LOC117132470
			LOC117132471	CAAS_Brap_v3.01	A03	2129496	2131162	uncharacterized LOC117132471
			LOC117133061	CAAS_Brap_v3.01	A03	2127735	2137234	uncharacterized LOC117133061
			LOC117133062	CAAS_Brap_v3.01	A03	2132357	2132943	uncharacterized protein At4g04775-like
			LOC117133063	CAAS_Brap_v3.01	A03	2133716	2137059	uncharacterized LOC117133063
RVL.A3.4	Bn_A03_p21487106	71	BNAA03G40620D	Da-Ae	A03	22154510	22155897	uncharacterized BNAA03G40620D
			LOC106345249	Da-Ae	A03	22161929	22163163	zinc finger protein AZF1-like
			LOC106399237	Da-Ae	A03	22041119	22041865	putative glycine-rich cell wall structural protein 1
			LOC106399836	Da-Ae	A03	22089437	22093954	ABC transporter A family member 9
			LOC106400262	Da-Ae	A03	22060030	22066214	ABC transporter A family member 11-like
			LOC106400743	Da-Ae	A03	22003893	22007582	pentatricopeptide repeat-containing protein At3g53360, mitochondrial-like
			LOC106408301	Da-Ae	A03	22087523	22089332	uncharacterized LOC106408301
			LOC106409343	Da-Ae	A03	22098756	22103938	germin-like protein subfamily 3 member 4
			LOC106409805	Da-Ae	A03	22018349	22026403	probable transcription factor At5g61620
			LOC106410060	Da-Ae	A03	21997015	22001251	U-box domain-containing protein 51-like
			LOC106419213	Da-Ae	A03	22147941	22152552	uncharacterized LOC106419213
			LOC106427577	Da-Ae	A03	22051347	22052784	putative pectinesterase 63
			LOC106439908	Da-Ae	A03	21977896	21980443	uncharacterized Rho GTPase-activating protein At5g61530
			LOC106439911	Da-Ae	A03	21980550	21983002	probable isoaspartyl peptidase/L-asparaginase 3
			LOC106439915	Da-Ae	A03	21971275	21973552	autophagy-related protein 3
			LOC106439916	Da-Ae	A03	21969922	21971291	uncharacterized LOC106439916
			LOC106439920	Da-Ae	A03	21928400	21933221	MADS-box protein AGL71
			LOC106439990	Da-Ae	A03	22133283	22135878	pentatricopeptide repeat-containing protein At3g49740-like
			LOC106439991	Da-Ae	A03	22137738	22139366	protein PHLOEM PROTEIN 2-LIKE A10
			LOC106439992	Da-Ae	A03	22143078	22146411	telomere repeat-binding factor 3
			LOC106439993	Da-Ae	A03	22146235	22147828	ADP-ribosylation factor-like protein 8a
			LOC106439997	Da-Ae	A03	22184754	22186637	protein LTV1 homolog
			LOC106439998	Da-Ae	A03	22201575	22202717	transcription factor MYB77-like
			LOC106439999	Da-Ae	A03	22222185	22225476	phosphatidylinositol 3,4,5-trisphosphate 3-phosphatase and protein-tyrosine-phosphatase PTEN2B-like
			LOC106440000	Da-Ae	A03	22226027	22228189	UPF0481 protein At3g47200
			LOC106440001	Da-Ae	A03	22263440	22266235	pentatricopeptide repeat-containing protein At3g50420
			LOC106440002	Da-Ae	A03	22262151	22263527	dof zinc finger protein DOF3.4-like
			LOC106440003	Da-Ae	A03	22266660	22268257	methylesterase 10
			LOC106440004	Da-Ae	A03	22280622	22283002	serine/threonine-protein kinase SRK2D
			LOC106442435	Da-Ae	A03	21974087	21976643	sugar transport protein 3-like
			LOC106442437	Da-Ae	A03	21955345	21958248	zinc finger protein ZAT1-like
			LOC106442438	Da-Ae	A03	21933257	21940001	structural maintenance of chromosomes protein 6B
			LOC106442454	Da-Ae	A03	22231835	22235405	UPF0481 protein At3g47200-like
			LOC106442455	Da-Ae	A03	22253460	22254041	GDSL esterase/lipase At3g50400-like
			LOC106442457	Da-Ae	A03	22285287	22287159	vegetative cell wall protein gp1-like
			LOC106444272	Da-Ae	A03	21984007	21988512	U-box domain-containing protein 52
			LOC106444273	Da-Ae	A03	21945974	21949900	terpenoid synthase 25-like
			LOC106444302	Da-Ae	A03	22167362	22168638	LOB domain-containing protein 38-like
			LOC106444303	Da-Ae	A03	22216315	22217968	cyclin-D3-3
			LOC106444304	Da-Ae	A03	22235596	22240441	UPF0481 protein At3g47200-like
			LOC106444305	Da-Ae	A03	22242364	22246194	UPF0481 protein At3g47200
			LOC106444307	Da-Ae	A03	22250769	22253221	protein JINGUBANG-like
			LOC106444308	Da-Ae	A03	22276397	22280249	RPW8-like protein 3
			LOC106444309	Da-Ae	A03	22283280	22284706	phosphoglycerate mutase-like protein 4
			LOC106444310	Da-Ae	A03	22289146	22290942	nodulation protein H
			LOC106451943	Da-Ae	A03	22157108	22157760	60S ribosomal protein L26-1-like
			LOC106451945	Da-Ae	A03	22158406	22160167	mitochondrial outer membrane protein porin 2-like
			LOC111200090	Da-Ae	A03	22056223	22057457	uncharacterized LOC111200090
			LOC111214228	Da-Ae	A03	21958158	21961747	leucine-rich repeat receptor-like protein kinase TDR
			LOC111214229	Da-Ae	A03	22012644	22014123	ethylene-responsive transcription factor ERF104
			LOC111214231	Da-Ae	A03	22027197	22028195	uncharacterized LOC111214231
			LOC111214234	Da-Ae	A03	22066052	22067861	uncharacterized LOC111214234
			LOC111214235	Da-Ae	A03	22094232	22098812	ABC transporter A family member 10-like
			LOC111214236	Da-Ae	A03	22108977	22113241	leucine-rich repeat receptor-like serine/threonine-protein kinase BAM2
			LOC111214462	Da-Ae	A03	22002697	22005135	putative kinase-like protein TMKL1
			LOC111214463	Da-Ae	A03	22036471	22038895	cyclin-U4-3-like
			LOC111214676	Da-Ae	A03	22032933	22033664	peptide methionine sulfoxide reductase A1-like
			LOC111214677	Da-Ae	A03	22075230	22076667	putative pectinesterase 63
			LOC111214678	Da-Ae	A03	22076973	22081503	ABC transporter A family member 12-like
			LOC111214679	Da-Ae	A03	22123441	22125280	1-aminocyclopropane-1-carboxylate synthase 9
			TRNAV-AAC	Da-Ae	A03	22160220	22160293	transfer RNA valine (anticodon AAC)
			LOC125575379	Da-Ae	A03	22018403	22019919	oleosin 16 kDa-like
			LOC125607081	Da-Ae	A03	21944228	21945637	nucleolin-like
			LOC125607082	Da-Ae	A03	22007806	22010579	ATP-dependent 6-phosphofructokinase 4, chloroplastic-like
			LOC125607083	Da-Ae	A03	22010866	22011624	ethylene-responsive transcription factor ERF107-like
			LOC125607084	Da-Ae	A03	22081502	22087685	ABC transporter A family member 11-like
			LOC125607085	Da-Ae	A03	22067966	22075223	ABC transporter A family member 9-like
			LOC125607086	Da-Ae	A03	22053090	22060031	ABC transporter A family member 12-like
			LOC125607087	Da-Ae	A03	22191289	22197272	uncharacterized LOC125607087
			LOC125607088	Da-Ae	A03	22197403	22200203	uncharacterized LOC125607088
			LOC125607089	Da-Ae	A03	22209397	22211079	uncharacterized LOC125607089
		76	LOC103860655	CAAS_Brap_v3.01	A03	22776373	22780271	RPW8-like protein 3
			LOC103860656	CAAS_Brap_v3.01	A03	22780597	22782735	serine/threonine-protein kinase SRK2D
			LOC103860639	CAAS_Brap_v3.01	A03	22670802	22673003	LOB domain-containing protein 38
			LOC103860593	CAAS_Brap_v3.01	A03	22440746	22443264	NAC domain-containing protein 100
			LOC103860594	CAAS_Brap_v3.01	A03	22447826	22449191	thioredoxin-like 1-2, chloroplastic
			LOC103860595	CAAS_Brap_v3.01	A03	22450025	22452795	uncharacterized LOC103860595
			LOC103860596	CAAS_Brap_v3.01	A03	22457284	22464019	structural maintenance of chromosomes protein 6B
			LOC103860597	CAAS_Brap_v3.01	A03	22452810	22457431	MADS-box protein AGL72
			LOC103860598	CAAS_Brap_v3.01	A03	22464305	22473142	terpenoid synthase 25
			LOC103860599	CAAS_Brap_v3.01	A03	22473513	22477185	leucine-rich repeat receptor-like protein kinase TDR
			LOC103860600	CAAS_Brap_v3.01	A03	22484535	22486754	autophagy-related protein 3
			LOC103860601	CAAS_Brap_v3.01	A03	22487423	22488380	17.4 kDa class III heat shock protein
			LOC103860602	CAAS_Brap_v3.01	A03	22498100	22500651	uncharacterized Rho GTPase-activating protein At5g61530
			LOC103860603	CAAS_Brap_v3.01	A03	22500782	22503203	probable isoaspartyl peptidase/L-asparaginase 3
			LOC103860604	CAAS_Brap_v3.01	A03	22509353	22519903	U-box domain-containing protein 51
			LOC103860606	CAAS_Brap_v3.01	A03	22523741	22526589	pentatricopeptide repeat-containing protein At3g53360, mitochondrial
			LOC103860607	CAAS_Brap_v3.01	A03	22521260	22524108	putative kinase-like protein TMKL1
			LOC103860608	CAAS_Brap_v3.01	A03	22526562	22529600	ATP-dependent 6-phosphofructokinase 4, chloroplastic
			LOC103860609	CAAS_Brap_v3.01	A03	22529809	22530889	ethylene-responsive transcription factor ERF107
			LOC103860610	CAAS_Brap_v3.01	A03	22534233	22535512	ethylene-responsive transcription factor ERF104
			LOC103860611	CAAS_Brap_v3.01	A03	22545859	22547266	probable transcription factor At5g61620
			LOC103860612	CAAS_Brap_v3.01	A03	22539767	22545884	oleosin 16 kDa
			LOC103860613	CAAS_Brap_v3.01	A03	22547252	22549681	uncharacterized LOC103860613
			LOC103860616	CAAS_Brap_v3.01	A03	22556356	22558864	cyclin-U4-3
			LOC103860617	CAAS_Brap_v3.01	A03	22559938	22561798	putative glycine-rich cell wall structural protein 1
			LOC103860618	CAAS_Brap_v3.01	A03	22561013	22576181	putative pectinesterase 63
			LOC103860619	CAAS_Brap_v3.01	A03	22581163	22587020	ABC transporter A family member 11
			LOC103860620	CAAS_Brap_v3.01	A03	22587018	22588792	uncharacterized LOC103860620
			LOC103860621	CAAS_Brap_v3.01	A03	22588819	22593207	ABC transporter A family member 9
			LOC103860622	CAAS_Brap_v3.01	A03	22598141	22603581	germin-like protein subfamily 3 member 4
			LOC103860623	CAAS_Brap_v3.01	A03	22593236	22598269	ABC transporter A family member 10
			LOC103860625	CAAS_Brap_v3.01	A03	22603872	22607602	leucine-rich repeat receptor-like serine/threonine-protein kinase BAM2
			LOC103860626	CAAS_Brap_v3.01	A03	22624106	22625872	1-aminocyclopropane-1-carboxylate synthase 9
			LOC103860630	CAAS_Brap_v3.01	A03	22633590	22635352	protein PHLOEM PROTEIN 2-LIKE A10
			LOC103860631	CAAS_Brap_v3.01	A03	22637248	22639811	pentatricopeptide repeat-containing protein At3g49740
			LOC103860632	CAAS_Brap_v3.01	A03	22652362	22653893	ADP-ribosylation factor-like protein 8a
			LOC103860633	CAAS_Brap_v3.01	A03	22649090	22652402	telomere repeat-binding factor 3
			LOC103860634	CAAS_Brap_v3.01	A03	22656171	22657626	uncharacterized LOC103860634
			LOC103860635	CAAS_Brap_v3.01	A03	22658790	22659457	60S ribosomal protein L26-1
			LOC103860636	CAAS_Brap_v3.01	A03	22660160	22661920	mitochondrial outer membrane protein porin 2
			LOC103860638	CAAS_Brap_v3.01	A03	22662160	22666718	zinc finger protein AZF1
			LOC103860640	CAAS_Brap_v3.01	A03	22679882	22681833	protein LTV1 homolog
			LOC103860641	CAAS_Brap_v3.01	A03	22699716	22702753	uncharacterized LOC103860641
			LOC103860642	CAAS_Brap_v3.01	A03	22704551	22705609	transcription factor MYB77
			LOC103860643	CAAS_Brap_v3.01	A03	22709192	22716190	cyclin-D3-3
			LOC103860644	CAAS_Brap_v3.01	A03	22719431	22722751	phosphatidylinositol 3,4,5-trisphosphate 3-phosphatase and protein-tyrosine-phosphatase PTEN2B
			LOC103860645	CAAS_Brap_v3.01	A03	22723275	22725363	UPF0481 protein At3g47200
			LOC103860646	CAAS_Brap_v3.01	A03	22725950	22730333	UPF0481 protein At3g47200
			LOC103860647	CAAS_Brap_v3.01	A03	22730626	22738913	UPF0481 protein At3g47200
			LOC103860648	CAAS_Brap_v3.01	A03	22740343	22742641	UPF0481 protein At3g47200
			LOC103860650	CAAS_Brap_v3.01	A03	22747596	22760649	protein JINGUBANG-like
			LOC103860653	CAAS_Brap_v3.01	A03	22762961	22765965	pentatricopeptide repeat-containing protein At3g50420
			LOC103860654	CAAS_Brap_v3.01	A03	22761001	22763015	dof zinc finger protein DOF3.4
			LOC103860657	CAAS_Brap_v3.01	A03	22782975	22785817	phosphoglycerate mutase-like protein 4
			LOC103861117	CAAS_Brap_v3.01	A03	22471407	22472231	zinc finger protein ZAT1
			LOC103861118	CAAS_Brap_v3.01	A03	22477528	22484541	uncharacterized LOC103861118
			LOC103861119	CAAS_Brap_v3.01	A03	22503473	22509130	U-box domain-containing protein 52
			LOC103861121	CAAS_Brap_v3.01	A03	22550788	22555825	peptide methionine sulfoxide reductase A1
			LOC103861122	CAAS_Brap_v3.01	A03	22576529	22580917	ABC transporter A family member 12
			LOC103861124	CAAS_Brap_v3.01	A03	22644078	22645390	tubulin beta-4 chain
			LOC103861127	CAAS_Brap_v3.01	A03	22766220	22769334	methylesterase 10
			LOC108868755	CAAS_Brap_v3.01	A03	22490750	22497850	sugar transport protein 3
			LOC108871188	CAAS_Brap_v3.01	A03	22489601	22490532	uncharacterized LOC108871188
			TRNAA-AGC	CAAS_Brap_v3.01	A03	22449880	22449952	transfer RNA alanine (anticodon AGC)
			TRNAV-AAC	CAAS_Brap_v3.01	A03	22661932	22662005	transfer RNA valine (anticodon AAC)
			LOC117132495	CAAS_Brap_v3.01	A03	22645269	22647416	protein POLLENLESS 3-like
			LOC117132496	CAAS_Brap_v3.01	A03	22642023	22644044	uncharacterized LOC117132496
			LOC117132624	CAAS_Brap_v3.01	A03	22745467	22745965	uncharacterized protein At4g04775-like
			LOC117132625	CAAS_Brap_v3.01	A03	22747684	22749508	DNA polymerase delta small subunit-like
			LOC117132626	CAAS_Brap_v3.01	A03	22754084	22754665	GDSL esterase/lipase At3g50400
			LOC117132990	CAAS_Brap_v3.01	A03	22697191	22697841	uncharacterized LOC117132990
			LOC117133055	CAAS_Brap_v3.01	A03	22626500	22628443	protein POLLENLESS 3-like
			LOC117133056	CAAS_Brap_v3.01	A03	22626287	22629634	tubulin beta-4 chain-like
			LOC117133057	CAAS_Brap_v3.01	A03	22629668	22631878	uncharacterized LOC117133057
			LOC117133228	CAAS_Brap_v3.01	A03	22449521	22449606	uncharacterized LOC117133228
			LOC117133265	CAAS_Brap_v3.01	A03	22449358	22449433	small nucleolar RNA snoR124
RVL.A3.5	Bn_A03_p28202050	17	BNAA03G51280D	Da-Ae	A03	29303597	29305567	uncharacterized BNAA03G51280D
			LOC106452796	Da-Ae	A03	29325987	29328370	serine/threonine-protein kinase STY13
			LOC106345595	Da-Ae	A03	29361963	29362939	auxin-responsive protein SAUR63-like
			LOC106345597	Da-Ae	A03	29379387	29380998	fasciclin-like arabinogalactan protein 5
			LOC106407505	Da-Ae	A03	29349113	29351368	uncharacterized LOC106407505
			LOC106409322	Da-Ae	A03	29318733	29325887	DDB1- and CUL4-associated factor homolog 1
			LOC106411431	Da-Ae	A03	29356848	29359137	proteasome subunit beta type-6-like
			LOC106411432	Da-Ae	A03	29359230	29360611	AIG2-like protein C
			LOC106420294	Da-Ae	A03	29372925	29376075	uncharacterized LOC106420294
			LOC106420442	Da-Ae	A03	29369731	29370942	uncharacterized LOC106420442
			LOC106452791	Da-Ae	A03	29305504	29310104	protein arginine N-methyltransferase 1.5
			LOC106452793	Da-Ae	A03	29315554	29318083	glucan endo-1,3-beta-glucosidase 5
			LOC106452797	Da-Ae	A03	29333333	29336252	aspartate--tRNA ligase 2, cytoplasmic-like
			LOC106452798	Da-Ae	A03	29343503	29346923	U-box domain-containing protein 35
			LOC106454289	Da-Ae	A03	29336496	29343425	DNA topoisomerase 1-like
			TRNAR-ACG	Da-Ae	A03	29347249	29347321	transfer RNA arginine (anticodon ACG)
			LOC125591402	Da-Ae	A03	29345621	29347044	uncharacterized LOC125591402
		15	LOC103862030	CAAS_Brap_v3.01	A03	29592616	29594560	uncharacterized LOC103862030
			LOC103862031	CAAS_Brap_v3.01	A03	29594554	29599341	protein arginine N-methyltransferase 1.5
			LOC103862032	CAAS_Brap_v3.01	A03	29605190	29609757	glucan endo-1,3-beta-glucosidase 5
			LOC103862033	CAAS_Brap_v3.01	A03	29610008	29617511	DDB1- and CUL4-associated factor homolog 1
			LOC103862034	CAAS_Brap_v3.01	A03	29617641	29619996	serine/threonine-protein kinase STY13
			LOC103862036	CAAS_Brap_v3.01	A03	29624898	29627633	aspartate--tRNA ligase 2, cytoplasmic
			LOC103862037	CAAS_Brap_v3.01	A03	29627754	29634732	DNA topoisomerase 1
			LOC103862039	CAAS_Brap_v3.01	A03	29634425	29642194	U-box domain-containing protein 35
			LOC103862040	CAAS_Brap_v3.01	A03	29642423	29644647	proteasome subunit beta type-6
			LOC103862041	CAAS_Brap_v3.01	A03	29644725	29646175	AIG2-like protein C
			LOC103862042	CAAS_Brap_v3.01	A03	29646174	29655287	uncharacterized LOC103862042
			LOC103862043	CAAS_Brap_v3.01	A03	29656866	29662262	uncharacterized LOC103862043
			LOC103862044	CAAS_Brap_v3.01	A03	29661235	29664037	protein PLASTID MOVEMENT IMPAIRED 15-like
			LOC103862045	CAAS_Brap_v3.01	A03	29667790	29671334	fasciclin-like arabinogalactan protein 5
			TRNAR-ACG	CAAS_Brap_v3.01	A03	29638582	29638654	transfer RNA arginine (anticodon ACG)
RVL.A3.6	Bn_A03_p6335597	3	LOC106437561	Da-Ae	A03	6427259	6430728	probable protein phosphatase 2C 76
			LOC106441703	Da-Ae	A03	6441860	6442876	F-box/kelch-repeat protein At5g03020-like
			LOC106441704	Da-Ae	A03	6435483	6438793	dehydrogenase/reductase SDR family member FEY-like
		5	LOC103857101	CAAS_Brap_v3.01	A03	6537300	6541515	putative cysteine-rich repeat secretory protein 17
			LOC103857102	CAAS_Brap_v3.01	A03	6541349	6544785	probable protein phosphatase 2C 76
			LOC103857103	CAAS_Brap_v3.01	A03	6545464	6548563	dehydrogenase/reductase SDR family member FEY
			LOC103857104	CAAS_Brap_v3.01	A03	6549848	6556668	putative FBD-associated F-box protein At5g53635
			LOC103857237	CAAS_Brap_v3.01	A03	6550808	6551638	F-box/kelch-repeat protein At5g03020-like
RVL.A4.1	Bn_A04_p1311487	8	LOC106445136	Da-Ae	A04	1300121	1301763	probable fructokinase-4
			LOC106445138	Da-Ae	A04	1298432	1300233	uncharacterized LOC106445138
			LOC106445139	Da-Ae	A04	1319823	1323408	PTI1-like tyrosine-protein kinase 3
			LOC106445140	Da-Ae	A04	1315640	1319814	CMP-sialic acid transporter 3
			LOC106445141	Da-Ae	A04	1324557	1326870	solute carrier family 35 member F1-like
			LOC106445144	Da-Ae	A04	1331443	1332674	uncharacterized LOC106445144
			LOC125608256	Da-Ae	A04	1307865	1311001	protein FAR1-RELATED SEQUENCE 5-like
			LOC125608412	Da-Ae	A04	1294626	1297837	uncharacterized LOC125608412
		7	LOC103862944	CAAS_Brap_v3.01	A04	1434703	1436354	probable fructokinase-4
			LOC103862945	CAAS_Brap_v3.01	A04	1433050	1434947	uncharacterized LOC103862945
			LOC103862946	CAAS_Brap_v3.01	A04	1452970	1457201	CMP-sialic acid transporter 3
			LOC103862948	CAAS_Brap_v3.01	A04	1457198	1460766	PTI1-like tyrosine-protein kinase 3
			LOC103862949	CAAS_Brap_v3.01	A04	1461245	1464401	solute carrier family 35 member F1
			LOC103862950	CAAS_Brap_v3.01	A04	1466954	1476030	UPF0481 protein At3g47200
			LOC117133425	CAAS_Brap_v3.01	A04	1442855	1443489	protein FAR1-RELATED SEQUENCE 5-like
RVL.A4.2	Bn_A04_p14410667	45	LOC106399937	Da-Ae	A04	17019811	17021006	F-box protein DOR-like
			LOC106400420	Da-Ae	A04	17022733	17024364	putative F-box protein At2g19630
			LOC106402312	Da-Ae	A04	16936466	16940242	disease resistance protein RML1B-like
			LOC106427617	Da-Ae	A04	17091048	17092698	putative F-box protein At2g19630
			LOC106427624	Da-Ae	A04	17101071	17103194	putative F-box protein At3g23960
			LOC106446986	Da-Ae	A04	17008000	17011917	type IV inositol polyphosphate 5-phosphatase 7
			LOC106446988	Da-Ae	A04	16989714	16991812	probable xyloglucan galactosyltransferase GT15
			LOC106446989	Da-Ae	A04	16971051	16973345	leucine-rich repeat receptor-like serine/threonine/tyrosine-protein kinase SOBIR1
			LOC106446990	Da-Ae	A04	16952714	16959679	leucine-rich repeat receptor-like serine/threonine/tyrosine-protein kinase SOBIR1
			LOC106446991	Da-Ae	A04	16945769	16949451	poly(ADP-ribose) glycohydrolase 1
			LOC106447080	Da-Ae	A04	17036917	17041621	carnosine N-methyltransferase
			LOC106447082	Da-Ae	A04	17093679	17095402	F-box protein DOR-like
			LOC106447084	Da-Ae	A04	17134325	17138404	protein RRP6-like 3
			LOC106447085	Da-Ae	A04	17166343	17168947	nitrile-specifier protein 2
			LOC106447086	Da-Ae	A04	17185012	17186309	protein usf
			LOC106447087	Da-Ae	A04	17187555	17192846	cellulose synthase-like protein B3
			LOC106448771	Da-Ae	A04	16980968	16987219	cation/H(+) antiporter 21-like
			LOC106448800	Da-Ae	A04	17024711	17026820	F-box protein DOR-like
			LOC106450061	Da-Ae	A04	17034261	17035148	40S ribosomal protein S12-1
			LOC106450062	Da-Ae	A04	17031439	17032828	F-box protein DOR-like
			LOC106450063	Da-Ae	A04	17028439	17029258	uncharacterized N-acetyltransferase p20-like
			LOC106450064	Da-Ae	A04	17026740	17027489	uncharacterized N-acetyltransferase p20-like
			LOC106450066	Da-Ae	A04	17014807	17017165	F-box protein DOR-like
			LOC106450068	Da-Ae	A04	16999156	17000994	oil body-associated protein 1B-like
			LOC106450069	Da-Ae	A04	16987429	16988199	cysteine proteinase inhibitor 2-like
			LOC106450070	Da-Ae	A04	16973459	16979354	cation/H(+) antiporter 21-like
			LOC106450071	Da-Ae	A04	16942718	16945569	probable poly(ADP-ribose) glycohydrolase 2
			LOC106450099	Da-Ae	A04	17042727	17043512	protein CYSTEINE-RICH TRANSMEMBRANE MODULE 3-like
			LOC106450100	Da-Ae	A04	17046118	17048680	zinc transporter 3
			LOC106450101	Da-Ae	A04	17053616	17055212	F-box protein At5g65850-like
			LOC106450102	Da-Ae	A04	17064191	17065594	uclacyanin 1-like
			LOC106450104	Da-Ae	A04	17073973	17081417	homeobox-leucine zipper protein HDG2-like
			LOC106450105	Da-Ae	A04	17087511	17089785	putative F-box protein At2g19630
			LOC106450106	Da-Ae	A04	17111399	17114911	CCR4-NOT transcription complex subunit 1-like
			LOC106450107	Da-Ae	A04	17119122	17120335	putative F-box protein At2g19630
			LOC106450110	Da-Ae	A04	17128524	17130071	F-box protein DOR-like
			LOC106450112	Da-Ae	A04	17139872	17142156	transcription factor MYB101-like
			LOC106450113	Da-Ae	A04	17151066	17151982	membrane metalloprotease ARASP, chloroplastic-like
			LOC106450114	Da-Ae	A04	17175734	17177257	mitogen-activated protein kinase kinase kinase 17-like
			LOC125608226	Da-Ae	A04	17052148	17053075	F-box protein At5g65850-like
			LOC125608227	Da-Ae	A04	17125780	17127642	proline-rich protein 36-like
			LOC125608274	Da-Ae	A04	17055430	17059460	putative F-box protein At2g19630
			LOC125608275	Da-Ae	A04	17086103	17087164	glutamate receptor 3.7-like
			LOC125608276	Da-Ae	A04	17104375	17106093	putative F-box protein At2g19630
			LOC125608277	Da-Ae	A04	17108200	17109390	uncharacterized LOC125608277
		50	LOC103865165	CAAS_Brap_v3.01	A04	16956308	16960138	poly(ADP-ribose) glycohydrolase 1
			LOC103865166	CAAS_Brap_v3.01	A04	16953255	16956157	probable poly(ADP-ribose) glycohydrolase 2
			LOC103865167	CAAS_Brap_v3.01	A04	16960812	16965617	leucine-rich repeat receptor-like serine/threonine/tyrosine-protein kinase SOBIR1
			LOC103865168	CAAS_Brap_v3.01	A04	16977055	16979306	leucine-rich repeat receptor-like serine/threonine/tyrosine-protein kinase SOBIR1
			LOC103865169	CAAS_Brap_v3.01	A04	16979417	16985318	cation/H(+) antiporter 21
			LOC103865170	CAAS_Brap_v3.01	A04	17005160	17006356	uncharacterized RNA methyltransferase BH0687-like
			LOC103865171	CAAS_Brap_v3.01	A04	17003477	17007383	probable xyloglucan galactosyltransferase GT15
			LOC103865172	CAAS_Brap_v3.01	A04	17001189	17001955	cysteine proteinase inhibitor 2
			LOC103865173	CAAS_Brap_v3.01	A04	17007599	17010863	oil body-associated protein 1B
			LOC103865174	CAAS_Brap_v3.01	A04	17020394	17024953	type IV inositol polyphosphate 5-phosphatase 7
			LOC103865175	CAAS_Brap_v3.01	A04	17028244	17030306	F-box protein DOR-like
			LOC103865176	CAAS_Brap_v3.01	A04	17035214	17036506	uncharacterized N-acetyltransferase p20
			LOC103865178	CAAS_Brap_v3.01	A04	17037456	17038735	uncharacterized N-acetyltransferase p20
			LOC103865179	CAAS_Brap_v3.01	A04	17039236	17044895	F-box protein DOR
			LOC103865180	CAAS_Brap_v3.01	A04	17044973	17045972	40S ribosomal protein S12-1
			LOC103865181	CAAS_Brap_v3.01	A04	17047629	17052358	carnosine N-methyltransferase
			LOC103865182	CAAS_Brap_v3.01	A04	17052121	17055580	uncharacterized LOC103865182
			LOC103865183	CAAS_Brap_v3.01	A04	17056051	17056749	cysteine-rich and transmembrane domain-containing protein WIH1
			LOC103865184	CAAS_Brap_v3.01	A04	17059819	17064088	zinc transporter 3
			LOC103865186	CAAS_Brap_v3.01	A04	17066782	17069269	F-box protein At5g65850-like
			LOC103865187	CAAS_Brap_v3.01	A04	17069501	17072946	F-box protein DOR-like
			LOC103865188	CAAS_Brap_v3.01	A04	17077391	17078868	uclacyanin 1-like
			LOC103865189	CAAS_Brap_v3.01	A04	17083848	17094402	homeobox-leucine zipper protein HDG2
			LOC103865191	CAAS_Brap_v3.01	A04	17094487	17099984	putative F-box protein At2g19630
			LOC103865193	CAAS_Brap_v3.01	A04	17134582	17135121	F-box protein DOR-like
			LOC103865195	CAAS_Brap_v3.01	A04	17119774	17120669	F-box protein DOR
			LOC103865196	CAAS_Brap_v3.01	A04	17107723	17118242	F-box protein DOR
			LOC103865197	CAAS_Brap_v3.01	A04	17107821	17112609	F-box protein DOR-like
			LOC103865198	CAAS_Brap_v3.01	A04	17100919	17106545	putative F-box protein At2g19630
			LOC103865199	CAAS_Brap_v3.01	A04	17143395	17152442	protein RRP6-like 3
			LOC103865200	CAAS_Brap_v3.01	A04	17152498	17159170	transcription factor MYB101-like
			LOC103865202	CAAS_Brap_v3.01	A04	17183236	17185841	nitrile-specifier protein 2
			LOC103865203	CAAS_Brap_v3.01	A04	17191754	17194467	mitogen-activated protein kinase kinase kinase 17
			LOC103865204	CAAS_Brap_v3.01	A04	17201841	17203233	protein usf
			LOC103865205	CAAS_Brap_v3.01	A04	17204478	17209770	cellulose synthase-like protein B3
			LOC103865403	CAAS_Brap_v3.01	A04	16945294	16953268	B3 domain-containing protein At2g31720
			LOC103865404	CAAS_Brap_v3.01	A04	16989220	16995085	cation/H(+) antiporter 21
			LOC103865405	CAAS_Brap_v3.01	A04	16995515	16996267	uncharacterized LOC103865405
			LOC103865406	CAAS_Brap_v3.01	A04	17033332	17034480	F-box protein DOR
			LOC103865411	CAAS_Brap_v3.01	A04	17122759	17123872	F-box protein DOR-like
			LOC103865412	CAAS_Brap_v3.01	A04	17124670	17133948	CCR4-NOT transcription complex subunit 1
			LOC103865413	CAAS_Brap_v3.01	A04	17143563	17144714	F-box protein DOR
			LOC108871642	CAAS_Brap_v3.01	A04	17001948	17002158	uncharacterized LOC108871642
			LOC108871643	CAAS_Brap_v3.01	A04	17133963	17134418	F-box protein At5g65850-like
			LOC108871644	CAAS_Brap_v3.01	A04	17140630	17142492	proline-rich protein 36-like
			LOC117133373	CAAS_Brap_v3.01	A04	17065391	17066318	F-box protein At5g65850-like
			LOC117133374	CAAS_Brap_v3.01	A04	17069563	17069928	F-box protein At5g65850-like
			LOC117133375	CAAS_Brap_v3.01	A04	17109717	17111034	putative nuclease HARBI1
			LOC117133392	CAAS_Brap_v3.01	A04	17057377	17059083	uncharacterized LOC117133392
			LOC117133705	CAAS_Brap_v3.01	A04	17078063	17081465	uncharacterized LOC117133705
RVL.A4.3	Bn_A04_p5853514			Da-Ae	A04	8007251	8007450	molecular function unknown
				CAAS_Brap_v3.01	A04	8099495	8099694	molecular function unknown
RVL.A4.4	Bn_A04_p7442886	2	LOC106446014	Da-Ae	A04	9843923	9846494	uncharacterized isomerase BH0283-like
			LOC106446015	Da-Ae	A04	9841150	9843620	uncharacterized isomerase BH0283-like
		6	LOC103863936	CAAS_Brap_v3.01	A04	9782892	9798920	60S acidic ribosomal protein P2-5
			LOC103863937	CAAS_Brap_v3.01	A04	9799439	9800329	uncharacterized isomerase BH0283-like
			LOC103863938	CAAS_Brap_v3.01	A04	9809451	9810491	uncharacterized isomerase PA3578
			LOC103863939	CAAS_Brap_v3.01	A04	9800652	9802442	uncharacterized isomerase BH0283
			LOC103863940	CAAS_Brap_v3.01	A04	9819385	9821467	serine/threonine-protein kinase D6PKL1
			LOC103863945	CAAS_Brap_v3.01	A04	9814638	9846481	anaphase-promoting complex subunit 2
RVL.A5.1	Bn_A05_p14338060	85	BNAA05G15190D	Da-Ae	A05	14003208	14003980	stress-response A/B barrel domain-containing protein UP3
			LOC106345302	Da-Ae	A05	13752045	13752782	vascular-related unknown protein 2-like
			LOC106350404	Da-Ae	A05	14575146	14577452	uncharacterized LOC106350404
			LOC106353601	Da-Ae	A05	13953615	13957333	protein DETOXIFICATION 42
			LOC106353607	Da-Ae	A05	13921436	13923643	1-acyl-sn-glycerol-3-phosphate acyltransferase 3
			LOC106355554	Da-Ae	A05	14364344	14365900	uncharacterized LOC106355554
			LOC106355555	Da-Ae	A05	14366465	14369935	uncharacterized LOC106355555
			LOC106355556	Da-Ae	A05	14419431	14423787	beta-galactosidase 15-like
			LOC106355693	Da-Ae	A05	13801912	13802691	glutathione S-transferase T3-like
			LOC106363145	Da-Ae	A05	14134610	14135398	uncharacterized LOC106363145
			LOC106363148	Da-Ae	A05	14094187	14095380	putative F-box protein At1g46984
			LOC106363149	Da-Ae	A05	14064497	14065312	glutathione S-transferase T3-like
			LOC106364575	Da-Ae	A05	14169298	14170239	uncharacterized LOC106364575
			LOC106367118	Da-Ae	A05	14126585	14129270	alpha/beta hydrolase domain-containing protein 17C-like
			LOC106367119	Da-Ae	A05	14109595	14113566	putative cellulose synthase-like protein D6
			LOC106367121	Da-Ae	A05	14067281	14068883	UV-B-induced protein At3g17800, chloroplastic
			LOC106399917	Da-Ae	A05	13970216	13970862	cyclin-dependent protein kinase inhibitor SMR9
			LOC106417897	Da-Ae	A05	14006921	14013229	jacalin-related lectin 11-like
			LOC106429031	Da-Ae	A05	13830039	13833770	uncharacterized LOC106429031
			LOC106429043	Da-Ae	A05	13821899	13829808	uncharacterized LOC106429043
			LOC106429564	Da-Ae	A05	14464473	14466137	zinc finger CCCH domain-containing protein 12-like
			LOC106429565	Da-Ae	A05	14432469	14435275	E3 ubiquitin-protein ligase RNF14-like
			LOC106429567	Da-Ae	A05	14452269	14454179	ubiquinol oxidase 3, mitochondrial-like
			LOC106429574	Da-Ae	A05	14472532	14474959	ribose-phosphate pyrophosphokinase 2, chloroplastic-like
			LOC106429582	Da-Ae	A05	14443228	14445655	uncharacterized LOC106429582
			LOC106429583	Da-Ae	A05	14372254	14375188	beta-galactosidase 15-like
			LOC106429588	Da-Ae	A05	14484073	14486198	tobamovirus multiplication protein 2A
			LOC106443096	Da-Ae	A05	13808945	13809594	probable histone H2A.1
			LOC106445603	Da-Ae	A05	14580169	14582934	uncharacterized LOC106445603
			LOC106445605	Da-Ae	A05	14624026	14625005	glycine cleavage system H protein 3, mitochondrial
			LOC106445606	Da-Ae	A05	14622995	14624060	uncharacterized LOC106445606
			LOC106448031	Da-Ae	A05	14578928	14580029	uncharacterized LOC106448031
			LOC106448032	Da-Ae	A05	14589701	14590315	glutathione S-transferase T3-like
			LOC106448034	Da-Ae	A05	14640751	14651670	MND1-interacting protein 1
			LOC106448037	Da-Ae	A05	14672796	14681658	B3 domain-containing protein REM7-like
			LOC106451731	Da-Ae	A05	14220485	14225696	probable transcription factor KAN2
			LOC106453763	Da-Ae	A05	13740090	13743374	uncharacterized LOC106453763
			LOC106453767	Da-Ae	A05	13778165	13781761	uncharacterized LOC106453767
			LOC106453769	Da-Ae	A05	13782871	13785725	uncharacterized LOC106453769
			LOC106455005	Da-Ae	A05	13768350	13771533	protein disulfide-isomerase 5-3
			LOC111199400	Da-Ae	A05	14436490	14436924	uncharacterized LOC111199400
			LOC111199401	Da-Ae	A05	14478492	14478749	glycine-rich cell wall structural protein 1.0-like
			LOC111199839	Da-Ae	A05	13910564	13913104	pentatricopeptide repeat-containing protein At2g22410, mitochondrial-like
			LOC111200270	Da-Ae	A05	14045016	14046523	transmembrane protein 45B-like
			LOC111200561	Da-Ae	A05	14055211	14061925	F-box/LRR-repeat protein At3g58980-like
			LOC111207240	Da-Ae	A05	13816911	13834346	non-structural maintenance of chromosomes element 4 homolog A
			LOC111209359	Da-Ae	A05	13815785	13816828	AP2/ERF and B3 domain-containing transcription factor At1g51120-like
			LOC111213155	Da-Ae	A05	13860724	13865393	zinc finger protein WIP5-like
			LOC111215626	Da-Ae	A05	13792168	13793427	uncharacterized LOC111215626
			LOC111215880	Da-Ae	A05	14025824	14029748	uncharacterized LOC111215880
			LOC111215881	Da-Ae	A05	13993533	13995913	uncharacterized LOC111215881
			LOC111215884	Da-Ae	A05	13730342	13732118	uncharacterized LOC111215884
			LOC111216017	Da-Ae	A05	14318537	14319595	protein SAMBA-like
			LOC111216046	Da-Ae	A05	13788973	13791069	gibberellin 2-beta-dioxygenase 7-like
			LOC125575114	Da-Ae	A05	14662762	14665150	protein LOL1
			LOC125575711	Da-Ae	A05	14377683	14380666	beta-galactosidase 15-like
			LOC125608598	Da-Ae	A05	13758900	13761428	meiosis-specific protein ASY2-like
			LOC125608599	Da-Ae	A05	13805080	13806497	phosphatidylinositol 4-kinase alpha 2-like
			LOC125608600	Da-Ae	A05	14253495	14276160	zinc finger BED domain-containing protein RICESLEEPER 2-like
			LOC125608601	Da-Ae	A05	14370862	14372128	beta-galactosidase 15-like
			LOC125608602	Da-Ae	A05	14381210	14382760	beta-galactosidase 15-like
			LOC125608603	Da-Ae	A05	14387854	14392222	beta-galactosidase 15-like
			LOC125608604	Da-Ae	A05	14542889	14544113	uncharacterized LOC125608604
			LOC125608605	Da-Ae	A05	14594110	14597886	uncharacterized LOC125608605
			LOC125608606	Da-Ae	A05	14639478	14640667	increased DNA methylation 1-like
			LOC125608607	Da-Ae	A05	14673435	14673891	uncharacterized protein At4g04775-like
			LOC125608608	Da-Ae	A05	14678076	14679543	uncharacterized LOC125608608
			LOC125608896	Da-Ae	A05	13923634	13926210	tRNA-specific 2-thiouridylase MnmA-like
			LOC125608897	Da-Ae	A05	13948657	13952123	uncharacterized LOC125608897
			LOC125608898	Da-Ae	A05	14088755	14091907	probable xyloglucan endotransglucosylase/hydrolase protein 30
			LOC125608899	Da-Ae	A05	14153820	14156569	glycerol-3-phosphate acyltransferase, chloroplastic-like
			LOC125608900	Da-Ae	A05	14157381	14158846	dolichyl-diphosphooligosaccharide--protein glycosyltransferase subunit DAD1-like
			LOC125608901	Da-Ae	A05	14301736	14309432	probable calcium-binding protein CML17
			LOC125608902	Da-Ae	A05	14475716	14477116	putative F-box protein At1g33020
			LOC125608903	Da-Ae	A05	14522614	14527192	protein NRT1/ PTR FAMILY 7.3-like
			LOC125608904	Da-Ae	A05	14519850	14522739	plastidial pyruvate kinase 3, chloroplastic-like
			LOC125608905	Da-Ae	A05	14629136	14636554	pre-mRNA-splicing factor ATP-dependent RNA helicase DEAH1-like
			LOC125608906	Da-Ae	A05	14636616	14638614	protein ABCI7, chloroplastic
			LOC125608914	Da-Ae	A05	13810010	13811644	transcription factor bHLH115-like
			LOC125609206	Da-Ae	A05	13743850	13744655	protein LHCP TRANSLOCATION DEFECT-like
			LOC125609557	Da-Ae	A05	13852145	13858220	AP2-like ethylene-responsive transcription factor PLT2
			LOC125609626	Da-Ae	A05	13803100	13803881	uncharacterized LOC125609626
			LOC125609657	Da-Ae	A05	14078011	14078117	small nucleolar RNA R71
			LOC125609762	Da-Ae	A05	13756139	13756301	U1 spliceosomal RNA
			LOC125609776	Da-Ae	A05	13889987	13890093	small nucleolar RNA R71
		92	LOC103874739	CAAS_Brap_v3.01	A05	17195526	17198512	E3 ubiquitin-protein ligase RNF14
			LOC103874752	CAAS_Brap_v3.01	A05	16988369	16990377	protein ABCI7, chloroplastic
			LOC103847757	CAAS_Brap_v3.01	A05	17269746	17270754	protein SAMBA
			LOC103847758	CAAS_Brap_v3.01	A05	17272412	17287949	probable calcium-binding protein CML17
			LOC103849371	CAAS_Brap_v3.01	A05	17222797	17228587	uncharacterized LOC103849371
			LOC103849372	CAAS_Brap_v3.01	A05	17229004	17230560	uncharacterized LOC103849372
			LOC103868892	CAAS_Brap_v3.01	A05	17373951	17385032	probable transcription factor KAN2
			LOC103868893	CAAS_Brap_v3.01	A05	17401732	17425326	uncharacterized LOC103868893
			LOC103868894	CAAS_Brap_v3.01	A05	17433688	17435199	dolichyl-diphosphooligosaccharide--protein glycosyltransferase subunit DAD1
			LOC103868895	CAAS_Brap_v3.01	A05	17436129	17438901	glycerol-3-phosphate acyltransferase, chloroplastic
			LOC103868897	CAAS_Brap_v3.01	A05	17449164	17466118	alpha/beta hydrolase domain-containing protein 17C
			LOC103868898	CAAS_Brap_v3.01	A05	17483222	17502415	putative cellulose synthase-like protein D6
			LOC103868901	CAAS_Brap_v3.01	A05	17555277	17556915	UV-B-induced protein At3g17800, chloroplastic
			LOC103868902	CAAS_Brap_v3.01	A05	17557160	17559184	F-box/LRR-repeat protein At3g58980-like
			LOC103868903	CAAS_Brap_v3.01	A05	17561658	17563210	transmembrane protein 45B
			LOC103868904	CAAS_Brap_v3.01	A05	17563661	17565813	uncharacterized LOC103868904
			LOC103868905	CAAS_Brap_v3.01	A05	17604260	17605888	pinoresinol reductase 1
			LOC103868907	CAAS_Brap_v3.01	A05	17608050	17610754	uncharacterized LOC103868907
			LOC103868908	CAAS_Brap_v3.01	A05	17613023	17621470	uncharacterized LOC103868908
			LOC103868910	CAAS_Brap_v3.01	A05	17644404	17648705	CSC1-like protein At1g32090
			LOC103868911	CAAS_Brap_v3.01	A05	17648510	17650995	uncharacterized LOC103868911
			LOC103868912	CAAS_Brap_v3.01	A05	17656579	17658855	plastidal glycolate/glycerate translocator 1, chloroplastic
			LOC103868913	CAAS_Brap_v3.01	A05	17658874	17660574	acetyltransferase NSI
			LOC103868914	CAAS_Brap_v3.01	A05	17660617	17662659	phosphoribulokinase, chloroplastic
			LOC103868915	CAAS_Brap_v3.01	A05	17663795	17666561	secretory carrier-associated membrane protein 4
			LOC103868916	CAAS_Brap_v3.01	A05	17674199	17675598	uncharacterized LOC103868916
			LOC103868917	CAAS_Brap_v3.01	A05	17675786	17676349	uncharacterized LOC103868917
			LOC103868918	CAAS_Brap_v3.01	A05	17677177	17681108	extra-large guanine nucleotide-binding protein 3
			LOC103868919	CAAS_Brap_v3.01	A05	17684525	17686645	pentatricopeptide repeat-containing protein At1g31920
			LOC103868923	CAAS_Brap_v3.01	A05	17740050	17749688	aquaporin NIP3-1
			LOC103868924	CAAS_Brap_v3.01	A05	17754094	17766284	protein BREVIS RADIX
			LOC103868925	CAAS_Brap_v3.01	A05	17768346	17771359	BUD13 homolog
			LOC103868926	CAAS_Brap_v3.01	A05	17771403	17773381	histidine biosynthesis bifunctional protein hisIE, chloroplastic
			LOC103868927	CAAS_Brap_v3.01	A05	17778011	17781845	probable methyltransferase PMT20
			LOC103868929	CAAS_Brap_v3.01	A05	17806005	17807261	acyl-CoA-binding protein
			LOC103868930	CAAS_Brap_v3.01	A05	17807524	17808903	pentatricopeptide repeat-containing protein At1g31790
			LOC103868935	CAAS_Brap_v3.01	A05	17858209	17864360	ABC transporter G family member 14
			LOC103868936	CAAS_Brap_v3.01	A05	17867749	17869117	upstream activation factor subunit UAF30
			LOC103868983	CAAS_Brap_v3.01	A05	17515846	17516688	putative F-box protein At1g46984
			LOC103868984	CAAS_Brap_v3.01	A05	17518897	17522085	probable xyloglucan endotransglucosylase/hydrolase protein 30
			LOC103868985	CAAS_Brap_v3.01	A05	17548168	17550474	uncharacterized LOC103868985
			LOC103868986	CAAS_Brap_v3.01	A05	17559686	17561908	putative F-box/kelch-repeat protein At4g11770
			LOC103868988	CAAS_Brap_v3.01	A05	17631346	17631973	uncharacterized LOC103868988
			LOC103868989	CAAS_Brap_v3.01	A05	17683522	17684046	uncharacterized LOC103868989
			LOC103874740	CAAS_Brap_v3.01	A05	17188690	17191903	ubiquinol oxidase 3, mitochondrial
			LOC103874741	CAAS_Brap_v3.01	A05	17183355	17185138	zinc finger CCCH domain-containing protein 12
			LOC103874744	CAAS_Brap_v3.01	A05	17167803	17178151	uncharacterized LOC103874744
			LOC103874745	CAAS_Brap_v3.01	A05	17119607	17121762	tobamovirus multiplication protein 2A
			LOC103874746	CAAS_Brap_v3.01	A05	17092012	17094944	plastidial pyruvate kinase 3, chloroplastic
			LOC103874747	CAAS_Brap_v3.01	A05	17087587	17092074	protein NRT1/ PTR FAMILY 7.3
			LOC103874748	CAAS_Brap_v3.01	A05	17083597	17087418	uncharacterized LOC103874748
			LOC103874749	CAAS_Brap_v3.01	A05	17001981	17003018	glycine cleavage system H protein 3, mitochondrial
			LOC103874750	CAAS_Brap_v3.01	A05	17002985	17004110	uncharacterized LOC103874750
			LOC103874751	CAAS_Brap_v3.01	A05	16990416	16997884	pre-mRNA-splicing factor ATP-dependent RNA helicase DEAH1
			LOC103874754	CAAS_Brap_v3.01	A05	16955582	16958012	protein LOL1
			LOC103874755	CAAS_Brap_v3.01	A05	16902235	16934717	TPD1 protein homolog 1
			LOC103874876	CAAS_Brap_v3.01	A05	17156744	17167447	ribose-phosphate pyrophosphokinase 2, chloroplastic
			LOC103874878	CAAS_Brap_v3.01	A05	17142923	17147801	uncharacterized LOC103874878
			LOC103874879	CAAS_Brap_v3.01	A05	17124699	17132767	glycine-rich cell wall structural protein 1.0-like
			LOC103874882	CAAS_Brap_v3.01	A05	17036710	17037525	glutathione S-transferase T3-like
			LOC103874883	CAAS_Brap_v3.01	A05	17026774	17028436	uncharacterized LOC103874883
			LOC103874884	CAAS_Brap_v3.01	A05	16986312	16988398	increased DNA methylation 1-like
			LOC103874885	CAAS_Brap_v3.01	A05	16966787	16988358	MND1-interacting protein 1
			LOC108871836	CAAS_Brap_v3.01	A05	17799030	17799197	small nucleolar RNA snoR143
			LOC108871888	CAAS_Brap_v3.01	A05	17591262	17592977	uncharacterized LOC108871888
			LOC108871890	CAAS_Brap_v3.01	A05	17794617	17795937	uncharacterized LOC108871890
			LOC108871964	CAAS_Brap_v3.01	A05	17477709	17480134	E3 ubiquitin-protein ligase RGLG4
			LOC108871977	CAAS_Brap_v3.01	A05	17641582	17647089	uncharacterized LOC108871977
			LOC108871996	CAAS_Brap_v3.01	A05	17636144	17641322	uncharacterized LOC108871996
			LOC108872268	CAAS_Brap_v3.01	A05	17138890	17140987	uncharacterized LOC108872268
			LOC108872270	CAAS_Brap_v3.01	A05	17158059	17164093	uncharacterized LOC108872270
			LOC117133998	CAAS_Brap_v3.01	A05	17564511	17574561	uncharacterized LOC117133998
			LOC117134007	CAAS_Brap_v3.01	A05	17789383	17792023	uncharacterized LOC117134007
			LOC117134008	CAAS_Brap_v3.01	A05	17731778	17734519	uncharacterized LOC117134008
			LOC117134017	CAAS_Brap_v3.01	A05	17734529	17739093	uncharacterized LOC117134017
			LOC117134028	CAAS_Brap_v3.01	A05	17525329	17529038	uncharacterized LOC117134028
			LOC117134029	CAAS_Brap_v3.01	A05	17523057	17527165	uncharacterized LOC117134029
			LOC117134179	CAAS_Brap_v3.01	A05	17216667	17224315	beta-galactosidase 15-like
			LOC117134180	CAAS_Brap_v3.01	A05	17199584	17211525	beta-galactosidase 15-like
			LOC117134198	CAAS_Brap_v3.01	A05	17318951	17327292	zinc finger BED domain-containing protein RICESLEEPER 2-like
			LOC117134199	CAAS_Brap_v3.01	A05	17290922	17295359	uncharacterized LOC117134199
			LOC117134215	CAAS_Brap_v3.01	A05	17258063	17263703	uncharacterized LOC117134215
			LOC117134229	CAAS_Brap_v3.01	A05	17590477	17600438	uncharacterized LOC117134229
			LOC117134286	CAAS_Brap_v3.01	A05	17532290	17535997	uncharacterized LOC117134286
			LOC117134287	CAAS_Brap_v3.01	A05	17529999	17534241	uncharacterized LOC117134287
			LOC117134368	CAAS_Brap_v3.01	A05	17209330	17212322	beta-galactosidase 15-like
			LOC117134369	CAAS_Brap_v3.01	A05	17211879	17216776	beta-galactosidase 15-like
			LOC117134370	CAAS_Brap_v3.01	A05	17788228	17789432	uncharacterized LOC117134370
			LOC117134371	CAAS_Brap_v3.01	A05	17792034	17792777	uncharacterized LOC117134371
			LOC117134533	CAAS_Brap_v3.01	A05	17799234	17799404	small nucleolar RNA snoR143
			LOC117134568	CAAS_Brap_v3.01	A05	17730115	17730221	small nucleolar RNA R71
			LOC117134576	CAAS_Brap_v3.01	A05	17109505	17109611	small nucleolar RNA R71
RVL.A5.2	Bn_A05_p7098949	1	LOC125575061	Da-Ae	A05	7492783	7500300	uncharacterized LOC125575061
		1	LOC103867913	CAAS_Brap_v3.01	A05	7525544	7528339	uncharacterized LOC103867913
RVL.A5.3	Bn_A05_p817036	1	LOC106454535	Da-Ae	A05	1132660	1134197	desiccation-related protein At2g46140
		1	LOC103866499	CAAS_Brap_v3.01	A05	991004	994129	desiccation-related protein At2g46140
RVL.A6.1	Bn_A06_p22051862	26	BNAA06G31270D	Da-Ae	A06	24411225	24413063	uncharacterized protein At3g28850
			LOC106349153	Da-Ae	A06	24384823	24391421	ABC transporter B family member 19
			LOC106349154	Da-Ae	A06	24427634	24429763	3-dehydroquinate synthase homolog
			LOC106349157	Da-Ae	A06	24432478	24433893	glycine-rich cell wall structural protein-like
			LOC106349159	Da-Ae	A06	24437070	24441084	FACT complex subunit SSRP1-like
			LOC106349160	Da-Ae	A06	24434381	24437063	cytochrome P450 81D11-like
			LOC106349161	Da-Ae	A06	24441428	24443793	uncharacterized LOC106349161
			LOC106349162	Da-Ae	A06	24449610	24452098	V-type proton ATPase subunit d1-like
			LOC106349163	Da-Ae	A06	24452957	24455338	protein arginine methyltransferase NDUFAF7, mitochondrial-like
			LOC106349164	Da-Ae	A06	24456261	24459320	protein odr-4 homolog
			LOC106349165	Da-Ae	A06	24462414	24463995	AAA-ATPase At3g28580-like
			LOC106349166	Da-Ae	A06	24459382	24463817	putative pentatricopeptide repeat-containing protein At3g28640
			LOC106350844	Da-Ae	A06	24419253	24421845	serine-rich adhesin for platelets-like
			LOC106350845	Da-Ae	A06	24424657	24426788	uncharacterized transmembrane protein DDB_G0289901-like
			LOC106352346	Da-Ae	A06	24403397	24405399	transcription factor PRE5
			LOC106352348	Da-Ae	A06	24416716	24418090	putative per-hexamer repeat protein 5
			LOC106352349	Da-Ae	A06	24466859	24468818	AAA-ATPase At3g28570, mitochondrial-like
			LOC106352350	Da-Ae	A06	24472096	24473745	AAA-ATPase At3g28570, mitochondrial-like
			LOC106352354	Da-Ae	A06	24479826	24481716	AAA-ATPase At3g28510-like
			LOC106411593	Da-Ae	A06	24494855	24497056	probable prolyl 4-hydroxylase 7
			LOC106414669	Da-Ae	A06	24489627	24491030	60S acidic ribosomal protein P2-3-like
			TRNAA-AGC	Da-Ae	A06	24456010	24456082	transfer RNA alanine (anticodon AGC)
			LOC125575941	Da-Ae	A06	24483995	24485885	AAA-ATPase At3g28510-like
			LOC125575942	Da-Ae	A06	24492325	24493234	uncharacterized LOC125575942
			TRNAA-AGC	Da-Ae	A06	24455382	24455454	transfer RNA alanine (anticodon AGC)
			LOC125610031	Da-Ae	A06	24480653	24481378	AAA-ATPase At3g28510-like
		27	LOC103875124	CAAS_Brap_v3.01	A06	24664943	24671685	ABC transporter B family member 19
			LOC103875126	CAAS_Brap_v3.01	A06	24672020	24680455	transcription factor PRE5
			LOC103875128	CAAS_Brap_v3.01	A06	24682613	24688828	uncharacterized protein At3g28850
			LOC103875129	CAAS_Brap_v3.01	A06	24689339	24694053	putative per-hexamer repeat protein 5
			LOC103875130	CAAS_Brap_v3.01	A06	24694312	24696892	serine-rich adhesin for platelets
			LOC103875131	CAAS_Brap_v3.01	A06	24697145	24701481	uncharacterized transmembrane protein DDB_G0289901
			LOC103875132	CAAS_Brap_v3.01	A06	24702181	24704472	3-dehydroquinate synthase homolog
			LOC103875133	CAAS_Brap_v3.01	A06	24707053	24708761	glycine-rich cell wall structural protein
			LOC103875134	CAAS_Brap_v3.01	A06	24715186	24719206	FACT complex subunit SSRP1
			LOC103875135	CAAS_Brap_v3.01	A06	24708844	24715136	cytochrome P450 81D11
			LOC103875136	CAAS_Brap_v3.01	A06	24719710	24722081	uncharacterized LOC103875136
			LOC103875137	CAAS_Brap_v3.01	A06	24726793	24729247	V-type proton ATPase subunit d1
			LOC103875139	CAAS_Brap_v3.01	A06	24729960	24732941	protein arginine methyltransferase NDUFAF7, mitochondrial
			LOC103875140	CAAS_Brap_v3.01	A06	24733345	24736615	protein odr-4 homolog
			LOC103875141	CAAS_Brap_v3.01	A06	24739045	24742407	AAA-ATPase At3g28580
			LOC103875142	CAAS_Brap_v3.01	A06	24736464	24740787	putative pentatricopeptide repeat-containing protein At3g28640
			LOC103875143	CAAS_Brap_v3.01	A06	24749762	24754099	AAA-ATPase At3g28570, mitochondrial
			LOC103875144	CAAS_Brap_v3.01	A06	24756911	24758530	AAA-ATPase At3g28510-like
			LOC103875145	CAAS_Brap_v3.01	A06	24759848	24764143	AAA-ATPase At3g28510
			LOC103875147	CAAS_Brap_v3.01	A06	24764391	24765877	60S acidic ribosomal protein P2-3
			LOC103875148	CAAS_Brap_v3.01	A06	24766117	24768346	probable prolyl 4-hydroxylase 7
			LOC103875149	CAAS_Brap_v3.01	A06	24768579	24769937	transcription factor MYB35
			LOC103875150	CAAS_Brap_v3.01	A06	24770022	24772247	putative rRNA methyltransferase YlbH
			LOC103875151	CAAS_Brap_v3.01	A06	24772561	24774571	CLAVATA3/ESR (CLE)-related protein 25
			TRNAA-AGC	CAAS_Brap_v3.01	A06	24733173	24733245	transfer RNA alanine (anticodon AGC)
			TRNAA-AGC	CAAS_Brap_v3.01	A06	24732546	24732618	transfer RNA alanine (anticodon AGC)
			LOC117126193	CAAS_Brap_v3.01	A06	24742238	24744651	AAA-ATPase At3g28570, mitochondrial-like
RVL.A6.2	Bn_A06_p24886436	41	BNAANNG05700D	Da-Ae	A06	27613715	27615062	uncharacterized BNAANNG05700D
			BNAANNG05680D	Da-Ae	A06	27619150	27622744	protein SENSITIVE TO UV 2
			BNAA06G36100D	Da-Ae	A06	27418618	27420076	uncharacterized BNAA06G36100D
			BNAC07G18640D	Da-Ae	A06	27575773	27577075	uncharacterized BNAC07G18640D
			LOC106378844	Da-Ae	A06	27513948	27517664	protein MALE DISCOVERER 1
			LOC106380004	Da-Ae	A06	27508631	27510053	abscisic acid receptor PYL11
			LOC106380353	Da-Ae	A06	27531180	27535465	CBL-interacting serine/threonine-protein kinase 20-like
			LOC106382445	Da-Ae	A06	27535612	27537865	CBL-interacting serine/threonine-protein kinase 19-like
			LOC106382448	Da-Ae	A06	27522114	27523545	protein DELAY OF GERMINATION 1-like
			LOC106382453	Da-Ae	A06	27489461	27491965	rac-like GTP-binding protein ARAC2
			LOC106382455	Da-Ae	A06	27486542	27488182	28 kDa heat- and acid-stable phosphoprotein-like
			LOC106382456	Da-Ae	A06	27485243	27486412	transcription elongation factor 1 homolog
			LOC106385113	Da-Ae	A06	27603784	27604807	CTD nuclear envelope phosphatase 1
			LOC106386438	Da-Ae	A06	27616032	27618210	26S proteasome non-ATPase regulatory subunit 13 homolog A
			LOC106386441	Da-Ae	A06	27609960	27612101	GDSL esterase/lipase At5g45670
			LOC106386443	Da-Ae	A06	27606648	27608110	oil body-associated protein 2A
			LOC106396997	Da-Ae	A06	27447920	27449450	50S ribosomal protein HLP, mitochondrial-like
			LOC106397183	Da-Ae	A06	27461421	27465319	pentatricopeptide repeat-containing protein At5g46100
			LOC106397184	Da-Ae	A06	27464307	27465112	protein DMP6-like
			LOC106397897	Da-Ae	A06	27475454	27476992	serine/threonine-protein kinase-like protein ACR4
			LOC106399472	Da-Ae	A06	27424239	27429097	probable hexosyltransferase MUCI70
			LOC106400986	Da-Ae	A06	27457109	27460070	triose phosphate/phosphate translocator, chloroplastic
			LOC106401259	Da-Ae	A06	27479119	27484227	guanylate-binding protein 2-like
			LOC106401358	Da-Ae	A06	27498009	27499967	senescence-specific cysteine protease SAG12-like
			LOC106401360	Da-Ae	A06	27503330	27504457	pollen-specific protein-like At4g18596
			LOC106401685	Da-Ae	A06	27435814	27439189	KH domain-containing protein At4g18375
			LOC106401844	Da-Ae	A06	27430108	27435407	cullin-4-like
			LOC106401930	Da-Ae	A06	27440947	27443484	ornithine aminotransferase, mitochondrial
			LOC106401938	Da-Ae	A06	27410372	27415047	potassium channel KAT1-like
			LOC111198767	Da-Ae	A06	27444673	27446587	F-box protein At5g46170-like
			LOC111198772	Da-Ae	A06	27542734	27546215	calmodulin-binding receptor kinase CaMRLK
			LOC111198773	Da-Ae	A06	27548466	27550736	protein ROOT PRIMORDIUM DEFECTIVE 1-like
			LOC111198774	Da-Ae	A06	27550861	27555204	ribonucleoside-diphosphate reductase large subunit
			LOC111198775	Da-Ae	A06	27559776	27562989	probable LRR receptor-like serine/threonine-protein kinase At5g45780
			LOC111198777	Da-Ae	A06	27564093	27565740	disease resistance protein RPV1-like
			LOC111198778	Da-Ae	A06	27565813	27567458	60S ribosomal protein L11-2
			LOC111198779	Da-Ae	A06	27582590	27587156	protein STICHEL-like 4
			LOC111198780	Da-Ae	A06	27578835	27580073	ras-related protein RABA1c-like
			LOC111198954	Da-Ae	A06	27466539	27467982	protein DMP6-like
			TRNAG-UCC	Da-Ae	A06	27580258	27580329	transfer RNA glycine (anticodon UCC)
			LOC125609860	Da-Ae	A06	27569604	27571084	classical arabinogalactan protein 9-like
		44	LOC103827768	CAAS_Brap_v3.01	A06	27740343	27742211	protein DELAY OF GERMINATION 1
			LRRII3	CAAS_Brap_v3.01	A06	27771351	27774792	probable LRR receptor-like serine/threonine-protein kinase At5g45780
			LOC103827743	CAAS_Brap_v3.01	A06	27630354	27634598	potassium channel KAT1
			LOC103827744	CAAS_Brap_v3.01	A06	27634946	27644208	uncharacterized LOC103827744
			LOC103827746	CAAS_Brap_v3.01	A06	27644560	27649956	uncharacterized LOC103827746
			LOC103827747	CAAS_Brap_v3.01	A06	27651373	27656640	cullin-4
			LOC103827748	CAAS_Brap_v3.01	A06	27657736	27662146	KH domain-containing protein At4g18375
			LOC103827749	CAAS_Brap_v3.01	A06	27662855	27665377	ornithine aminotransferase, mitochondrial
			LOC103827750	CAAS_Brap_v3.01	A06	27666344	27668508	F-box protein At5g46170
			LOC103827751	CAAS_Brap_v3.01	A06	27669804	27671336	50S ribosomal protein HLP, mitochondrial
			LOC103827752	CAAS_Brap_v3.01	A06	27674296	27676815	uncharacterized LOC103827752
			LOC103827753	CAAS_Brap_v3.01	A06	27676861	27679756	triose phosphate/phosphate translocator, chloroplastic
			LOC103827755	CAAS_Brap_v3.01	A06	27683030	27684117	protein DMP6
			LOC103827756	CAAS_Brap_v3.01	A06	27679988	27683495	pentatricopeptide repeat-containing protein At5g46100
			LOC103827757	CAAS_Brap_v3.01	A06	27684839	27686877	protein DMP6
			LOC103827758	CAAS_Brap_v3.01	A06	27688856	27694926	serine/threonine-protein kinase-like protein ACR4
			LOC103827759	CAAS_Brap_v3.01	A06	27696848	27701961	guanylate-binding protein 2
			LOC103827760	CAAS_Brap_v3.01	A06	27702946	27704133	transcription elongation factor 1 homolog
			LOC103827761	CAAS_Brap_v3.01	A06	27704226	27705918	28 kDa heat- and acid-stable phosphoprotein
			LOC103827762	CAAS_Brap_v3.01	A06	27707177	27710611	rac-like GTP-binding protein ARAC2
			LOC103827763	CAAS_Brap_v3.01	A06	27710862	27712815	senescence-specific cysteine protease SAG12
			LOC103827765	CAAS_Brap_v3.01	A06	27716155	27717356	pollen-specific protein-like At4g18596
			LOC103827766	CAAS_Brap_v3.01	A06	27724289	27726138	abscisic acid receptor PYL11
			LOC103827767	CAAS_Brap_v3.01	A06	27728494	27736410	protein MALE DISCOVERER 1
			LOC103827769	CAAS_Brap_v3.01	A06	27749967	27752347	CBL-interacting serine/threonine-protein kinase 20-like
			LOC103827770	CAAS_Brap_v3.01	A06	27752061	27757439	CBL-interacting serine/threonine-protein kinase 19
			LOC103827771	CAAS_Brap_v3.01	A06	27758633	27762138	calmodulin-binding receptor kinase CaMRLK
			LOC103827772	CAAS_Brap_v3.01	A06	27764843	27766592	protein ROOT PRIMORDIUM DEFECTIVE 1
			LOC103827773	CAAS_Brap_v3.01	A06	27766736	27771111	ribonucleoside-diphosphate reductase large subunit
			LOC103827775	CAAS_Brap_v3.01	A06	27775827	27777404	TMV resistance protein N
			LOC103827776	CAAS_Brap_v3.01	A06	27777524	27779176	60S ribosomal protein L11-2
			LOC103827778	CAAS_Brap_v3.01	A06	27783012	27784262	ras-related protein RABA1c
			LOC103827780	CAAS_Brap_v3.01	A06	27784514	27794502	protein STICHEL-like 4
			LOC103827781	CAAS_Brap_v3.01	A06	27806206	27808940	CTD nuclear envelope phosphatase 1
			LOC103827782	CAAS_Brap_v3.01	A06	27809184	27810581	oil body-associated protein 2A
			LOC103827783	CAAS_Brap_v3.01	A06	27812486	27814633	GDSL esterase/lipase At5g45670
			LOC103827784	CAAS_Brap_v3.01	A06	27816247	27818307	uncharacterized LOC103827784
			LOC103827785	CAAS_Brap_v3.01	A06	27818544	27820735	26S proteasome non-ATPase regulatory subunit 13 homolog A
			LOC103827786	CAAS_Brap_v3.01	A06	27821655	27825274	protein SENSITIVE TO UV 2
			LOC103827787	CAAS_Brap_v3.01	A06	27827078	27828910	transcription initiation factor TFIID subunit 14b
			LOC103827789	CAAS_Brap_v3.01	A06	27829321	27831153	uncharacterized LOC103827789
			LOC103827790	CAAS_Brap_v3.01	A06	27831379	27835313	myb family transcription factor PHL11
			LOC103827791	CAAS_Brap_v3.01	A06	27835570	27839877	uncharacterized LOC103827791
			TRNAG-UCC	CAAS_Brap_v3.01	A06	27784459	27784530	transfer RNA glycine (anticodon UCC)
RVL.A6.3	Bn_A06_p3255819	90	BNAA06G05550D	Da-Ae	A06	3706949	3708423	uncharacterized BNAA06G05550D
			BNAA06G05330D	Da-Ae	A06	3557435	3557947	uncharacterized BNAA06G05330D
			BNAA06G05730D	Da-Ae	A06	3767878	3769164	uncharacterized BNAA06G05730D
			BNAA10G10560D	Da-Ae	A06	3483028	3483598	uncharacterized protein At4g04775
			LOC106346229	Da-Ae	A06	3810810	3812812	TRAF-type zinc finger domain-containing protein 1-like
			LOC106346230	Da-Ae	A06	3806744	3810627	rhamnogalacturonate lyase B-like
			LOC106346231	Da-Ae	A06	3804738	3806765	pentatricopeptide repeat-containing protein At1g09900
			LOC106346233	Da-Ae	A06	3796336	3804423	probable rhamnogalacturonate lyase B
			LOC106346234	Da-Ae	A06	3790143	3793952	probable rhamnogalacturonate lyase B
			LOC106346235	Da-Ae	A06	3787281	3790200	multiple inositol polyphosphate phosphatase 1-like
			LOC106346237	Da-Ae	A06	3781998	3784686	low-temperature-induced cysteine proteinase-like
			LOC106346238	Da-Ae	A06	3784566	3786233	probable purine permease 16
			LOC106346239	Da-Ae	A06	3772813	3775280	phosphoribosylamine--glycine ligase, chloroplastic-like
			LOC106346240	Da-Ae	A06	3775452	3779462	shaggy-related protein kinase kappa
			LOC106346241	Da-Ae	A06	3770487	3772590	pentatricopeptide repeat-containing protein At1g09820-like
			LOC106346242	Da-Ae	A06	3767588	3770258	uncharacterized LOC106346242
			LOC106346243	Da-Ae	A06	3757884	3761416	YTH domain-containing protein ECT1-like
			LOC106346244	Da-Ae	A06	3753279	3756479	tRNA pseudouridine synthase A-like
			LOC106346245	Da-Ae	A06	3743410	3746681	COBRA-like protein 6
			LOC106346246	Da-Ae	A06	3748545	3751288	ATP phosphoribosyltransferase 2, chloroplastic
			LOC106346247	Da-Ae	A06	3751337	3753134	uncharacterized LOC106346247
			LOC106346249	Da-Ae	A06	3747007	3748543	cx9C motif-containing protein 4
			LOC106346251	Da-Ae	A06	3737053	3739509	U2 small nuclear ribonucleoprotein A'-like
			LOC106346252	Da-Ae	A06	3728139	3735231	probable ubiquitin-like-specific protease 2B
			LOC106346253	Da-Ae	A06	3720189	3723135	uncharacterized LOC106346253
			LOC106346254	Da-Ae	A06	3716002	3717087	60S ribosomal protein L21-1
			LOC106346256	Da-Ae	A06	3711196	3715138	putative pentatricopeptide repeat-containing protein At1g09680
			LOC106346257	Da-Ae	A06	3711385	3712797	disease resistance protein RBA1-like
			LOC106346258	Da-Ae	A06	3708453	3710709	KH domain-containing protein At1g09660/At1g09670-like
			LOC106346260	Da-Ae	A06	3703929	3706648	probable elongation factor 1-gamma 1
			LOC106346261	Da-Ae	A06	3702309	3703884	ras-related protein RABA2a-like
			LOC106346262	Da-Ae	A06	3698291	3702108	leucine--tRNA ligase, cytoplasmic-like
			LOC106346263	Da-Ae	A06	3693229	3697284	probable serine/threonine-protein kinase At1g09600
			LOC106346264	Da-Ae	A06	3691919	3693042	60S ribosomal protein L21-1
			LOC106346266	Da-Ae	A06	3687075	3688879	calcium uniporter protein 6, mitochondrial
			LOC106346267	Da-Ae	A06	3667105	3672328	phytochrome A
			LOC106346268	Da-Ae	A06	3665640	3666744	germin-like protein subfamily 2 member 1
			LOC106346269	Da-Ae	A06	3650798	3654036	transcription factor PIF3
			LOC106346270	Da-Ae	A06	3636201	3638449	phenylacetaldehyde reductase-like
			LOC106346272	Da-Ae	A06	3625518	3627453	phenylacetaldehyde reductase-like
			LOC106346275	Da-Ae	A06	3616192	3619007	probable receptor-like protein kinase At5g18500
			LOC106346276	Da-Ae	A06	3621444	3623404	nuclear envelope-associated protein 3-like
			LOC106346277	Da-Ae	A06	3619793	3621423	PLASMODESMATA CALLOSE-BINDING PROTEIN 4-like
			LOC106346278	Da-Ae	A06	3605807	3608322	GDSL esterase/lipase At1g09390
			LOC106346279	Da-Ae	A06	3571319	3586381	chloroplast stem-loop binding protein of 41 kDa b, chloroplastic
			LOC106346280	Da-Ae	A06	3569354	3571323	Golgi apparatus membrane protein-like protein ECHIDNA
			LOC106346281	Da-Ae	A06	3581038	3583786	uncharacterized LOC106346281
			LOC106346282	Da-Ae	A06	3566507	3569074	protein AGENET DOMAIN (AGD)-CONTAINING P1
			LOC106346284	Da-Ae	A06	3561756	3564647	rhodanese-like domain-containing protein 6
			LOC106346285	Da-Ae	A06	3558839	3561469	importin subunit alpha-4-like
			LOC106346287	Da-Ae	A06	3549784	3550855	transcription factor bHLH149
			LOC106346288	Da-Ae	A06	3548331	3549564	nicotianamine synthase 3
			LOC106346289	Da-Ae	A06	3537816	3540907	calreticulin-2
			LOC106346290	Da-Ae	A06	3534398	3535996	pentatricopeptide repeat-containing protein At1g09190
			LOC106346291	Da-Ae	A06	3535930	3537460	GTP-binding protein SAR1B
			LOC106346292	Da-Ae	A06	3521510	3524773	serine/arginine-rich splicing factor SR30
			LOC106346293	Da-Ae	A06	3488560	3493385	sucrose nonfermenting 4-like protein
			LOC106349717	Da-Ae	A06	3756723	3758071	putative F-box/FBD/LRR-repeat protein At5g44960
			LOC106349718	Da-Ae	A06	3723153	3726180	protein NETWORKED 2B-like
			LOC106349721	Da-Ae	A06	3697695	3698084	glucuronoxylan 4-O-methyltransferase 1-like
			LOC106349722	Da-Ae	A06	3600070	3600570	uncharacterized LOC106349722
			LOC106349723	Da-Ae	A06	3592007	3592984	uncharacterized LOC106349723
			LOC106349726	Da-Ae	A06	3532441	3534339	probable protein phosphatase 2C 5
			LOC106349729	Da-Ae	A06	3514535	3518711	uncharacterized LOC106349729
			LOC106349730	Da-Ae	A06	3502944	3504202	E3 ubiquitin-protein ligase RSL1-like
			LOC106351173	Da-Ae	A06	3813862	3819315	phosphoglycerate mutase-like protein 1
			LOC106351176	Da-Ae	A06	3735330	3736853	universal stress protein YxiE
			LOC106351177	Da-Ae	A06	3717519	3719026	double-stranded RNA-binding protein 1-like
			LOC106351178	Da-Ae	A06	3689771	3691379	transmembrane emp24 domain-containing protein p24delta3
			LOC106351179	Da-Ae	A06	3660465	3662115	transcription factor MYB61
			LOC106351181	Da-Ae	A06	3601004	3604239	WAT1-related protein At1g09380
			LOC106351182	Da-Ae	A06	3541361	3544496	U11/U12 small nuclear ribonucleoprotein 65 kDa protein
			LOC106351184	Da-Ae	A06	3527789	3529134	F-box protein PP2-B15-like
			LOC106351185	Da-Ae	A06	3524954	3527106	malignant T-cell-amplified sequence 1 homolog
			LOC106351186	Da-Ae	A06	3519312	3521096	protein SRC2 homolog
			LOC106351187	Da-Ae	A06	3496670	3498221	nuclear transcription factor Y subunit B-4-like
			LOC106374627	Da-Ae	A06	3587069	3588395	uncharacterized LOC106374627
			LOC106377301	Da-Ae	A06	3640517	3646058	uncharacterized LOC106377301
			LOC106397614	Da-Ae	A06	3610917	3614462	uncharacterized LOC106397614
			LOC106415562	Da-Ae	A06	3565398	3566316	uncharacterized LOC106415562
			LOC111197936	Da-Ae	A06	3627972	3629871	phenylacetaldehyde reductase
			TRNAE-UUC	Da-Ae	A06	3521228	3521299	transfer RNA glutamic acid (anticodon UUC)
			LOC111214131	Da-Ae	A06	3484137	3485911	uncharacterized LOC111214131
			LOC111214423	Da-Ae	A06	3486743	3487750	uncharacterized LOC111214423
			LOC111216233	Da-Ae	A06	3646387	3647407	uncharacterized LOC111216233
			LOC125575636	Da-Ae	A06	3739599	3743176	cell division cycle 5-like protein
			LOC125575821	Da-Ae	A06	3663156	3664469	pectin acetylesterase 1-like
			LOC125576018	Da-Ae	A06	3756313	3756508	U2 spliceosomal RNA
			LOC125610155	Da-Ae	A06	3506255	3507514	uncharacterized LOC125610155
			LOC125610156	Da-Ae	A06	3591235	3594075	uncharacterized LOC125610156
		91	LOC103871744	CAAS_Brap_v3.01	A06	3727810	3729971	double-stranded RNA-binding protein 1
			LOC103871638	CAAS_Brap_v3.01	A06	3493474	3498165	sucrose nonfermenting 4-like protein
			LOC103871639	CAAS_Brap_v3.01	A06	3501480	3508402	nuclear transcription factor Y subunit B-4
			LOC103871640	CAAS_Brap_v3.01	A06	3512003	3516102	uncharacterized LOC103871640
			LOC103871641	CAAS_Brap_v3.01	A06	3516405	3518548	protein SRC2 homolog
			LOC103871643	CAAS_Brap_v3.01	A06	3518923	3521746	serine/arginine-rich splicing factor SR30
			LOC103871644	CAAS_Brap_v3.01	A06	3521927	3524100	malignant T-cell-amplified sequence 1 homolog
			LOC103871645	CAAS_Brap_v3.01	A06	3525890	3526294	uncharacterized LOC103871645
			LOC103871646	CAAS_Brap_v3.01	A06	3524746	3526115	F-box protein PP2-B15
			LOC103871647	CAAS_Brap_v3.01	A06	3532922	3534206	GTP-binding protein SAR1B
			LOC103871648	CAAS_Brap_v3.01	A06	3530746	3532993	pentatricopeptide repeat-containing protein At1g09190
			LOC103871649	CAAS_Brap_v3.01	A06	3534796	3537940	calreticulin-2
			LOC103871650	CAAS_Brap_v3.01	A06	3538376	3544358	U11/U12 small nuclear ribonucleoprotein 65 kDa protein
			LOC103871652	CAAS_Brap_v3.01	A06	3546666	3547955	nicotianamine synthase 3
			LOC103871653	CAAS_Brap_v3.01	A06	3554445	3555397	transcription factor bHLH149
			LOC103871654	CAAS_Brap_v3.01	A06	3558325	3562672	uncharacterized LOC103871654
			LOC103871655	CAAS_Brap_v3.01	A06	3566320	3569088	rhodanese-like domain-containing protein 6
			LOC103871656	CAAS_Brap_v3.01	A06	3563251	3566297	importin subunit alpha-4
			LOC103871657	CAAS_Brap_v3.01	A06	3569722	3570614	uncharacterized LOC103871657
			LOC103871658	CAAS_Brap_v3.01	A06	3570865	3573395	protein AGENET DOMAIN (AGD)-CONTAINING P1
			LOC103871659	CAAS_Brap_v3.01	A06	3573659	3575528	Golgi apparatus membrane protein-like protein ECHIDNA
			LOC103871660	CAAS_Brap_v3.01	A06	3575632	3603367	chloroplast stem-loop binding protein of 41 kDa b, chloroplastic
			LOC103871704	CAAS_Brap_v3.01	A06	3508587	3510549	probable E3 ubiquitin-protein ligase RNF217
			LOC103871705	CAAS_Brap_v3.01	A06	3527124	3530748	probable protein phosphatase 2C 5
			LOC103871708	CAAS_Brap_v3.01	A06	3598723	3600975	uncharacterized LOC103871708
			LOC103871709	CAAS_Brap_v3.01	A06	3611343	3615826	WAT1-related protein At1g09380
			LOC103871711	CAAS_Brap_v3.01	A06	3604103	3606605	uncharacterized LOC103871711
			LOC103871713	CAAS_Brap_v3.01	A06	3619982	3629055	pentatricopeptide repeat-containing protein At1g09410, mitochondrial
			LOC103871715	CAAS_Brap_v3.01	A06	3616122	3625291	GDSL esterase/lipase At1g09390
			LOC103871716	CAAS_Brap_v3.01	A06	3630711	3633256	probable receptor-like protein kinase At5g18500
			LOC103871717	CAAS_Brap_v3.01	A06	3635974	3637754	nuclear envelope-associated protein 3
			LOC103871718	CAAS_Brap_v3.01	A06	3633911	3635961	PLASMODESMATA CALLOSE-BINDING PROTEIN 4
			LOC103871719	CAAS_Brap_v3.01	A06	3639261	3643500	uncharacterized LOC103871719
			LOC103871720	CAAS_Brap_v3.01	A06	3644065	3647077	cinnamoyl-CoA reductase 1-like
			LOC103871721	CAAS_Brap_v3.01	A06	3647531	3649490	cinnamoyl-CoA reductase 1
			LOC103871723	CAAS_Brap_v3.01	A06	3650079	3652452	tetraketide alpha-pyrone reductase 1
			LOC103871724	CAAS_Brap_v3.01	A06	3652689	3653818	uncharacterized LOC103871724
			LOC103871725	CAAS_Brap_v3.01	A06	3660327	3664571	transcription factor PIF3
			LOC103871726	CAAS_Brap_v3.01	A06	3675868	3677504	transcription factor MYB61
			LOC103871727	CAAS_Brap_v3.01	A06	3681347	3682486	germin-like protein subfamily 2 member 1
			LOC103871728	CAAS_Brap_v3.01	A06	3682801	3688055	phytochrome A
			LOC103871730	CAAS_Brap_v3.01	A06	3691233	3694134	uncharacterized LOC103871730
			LOC103871731	CAAS_Brap_v3.01	A06	3697840	3699779	calcium uniporter protein 6, mitochondrial
			LOC103871733	CAAS_Brap_v3.01	A06	3699962	3702316	transmembrane emp24 domain-containing protein p24delta3
			LOC103871734	CAAS_Brap_v3.01	A06	3702883	3704005	60S ribosomal protein L21-1
			LOC103871735	CAAS_Brap_v3.01	A06	3704199	3708097	probable serine/threonine-protein kinase At1g09600
			LOC103871736	CAAS_Brap_v3.01	A06	3709160	3713105	leucine--tRNA ligase, cytoplasmic
			LOC103871737	CAAS_Brap_v3.01	A06	3713283	3714797	ras-related protein RABA2a
			LOC103871738	CAAS_Brap_v3.01	A06	3714866	3717656	probable elongation factor 1-gamma 1
			LOC103871739	CAAS_Brap_v3.01	A06	3719480	3721794	KH domain-containing protein At1g09660/At1g09670
			LOC103871740	CAAS_Brap_v3.01	A06	3717992	3719444	uncharacterized LOC103871740
			LOC103871741	CAAS_Brap_v3.01	A06	3722803	3726234	putative pentatricopeptide repeat-containing protein At1g09680
			LOC103871742	CAAS_Brap_v3.01	A06	3721918	3723045	protein PHLOEM PROTEIN 2-LIKE A6
			LOC103871743	CAAS_Brap_v3.01	A06	3726454	3727549	60S ribosomal protein L21-1
			LOC103871745	CAAS_Brap_v3.01	A06	3730480	3733610	uncharacterized LOC103871745
			LOC103871746	CAAS_Brap_v3.01	A06	3733587	3736529	protein NETWORKED 2B
			LOC103871747	CAAS_Brap_v3.01	A06	3736772	3743953	probable ubiquitin-like-specific protease 2B
			LOC103871748	CAAS_Brap_v3.01	A06	3744069	3745504	universal stress protein YxiE-like
			LOC103871749	CAAS_Brap_v3.01	A06	3748176	3751449	cell division cycle 5-like protein
			LOC103871750	CAAS_Brap_v3.01	A06	3745794	3748100	U2 small nuclear ribonucleoprotein A'
			LOC103871751	CAAS_Brap_v3.01	A06	3746767	3755669	COBRA-like protein 6
			LOC103871752	CAAS_Brap_v3.01	A06	3756098	3757402	cx9C motif-containing protein 4
			LOC103871753	CAAS_Brap_v3.01	A06	3757441	3760256	ATP phosphoribosyltransferase 2, chloroplastic
			LOC103871754	CAAS_Brap_v3.01	A06	3771318	3775220	uncharacterized LOC103871754
			LOC103871755	CAAS_Brap_v3.01	A06	3767392	3771084	YTH domain-containing protein ECT1
			LOC103871756	CAAS_Brap_v3.01	A06	3762310	3765371	tRNA pseudouridine synthase A
			LOC103871757	CAAS_Brap_v3.01	A06	3760327	3762055	uncharacterized LOC103871757
			LOC103871758	CAAS_Brap_v3.01	A06	3777395	3782162	uncharacterized LOC103871758
			LOC103871759	CAAS_Brap_v3.01	A06	3795653	3798061	pentatricopeptide repeat-containing protein At1g09820
			LOC103871760	CAAS_Brap_v3.01	A06	3794596	3795694	uncharacterized LOC103871760
			LOC103871761	CAAS_Brap_v3.01	A06	3798213	3800782	phosphoribosylamine--glycine ligase, chloroplastic
			LOC103871763	CAAS_Brap_v3.01	A06	3800853	3804789	shaggy-related protein kinase kappa
			LOC103871764	CAAS_Brap_v3.01	A06	3809894	3811973	probable purine permease 16
			LOC103871765	CAAS_Brap_v3.01	A06	3807315	3810014	low-temperature-induced cysteine proteinase
			LOC103871766	CAAS_Brap_v3.01	A06	3815465	3820161	probable rhamnogalacturonate lyase B
			LOC103871767	CAAS_Brap_v3.01	A06	3812584	3815529	multiple inositol polyphosphate phosphatase 1
			LOC103871768	CAAS_Brap_v3.01	A06	3821627	3825287	probable rhamnogalacturonate lyase B
			LOC103871769	CAAS_Brap_v3.01	A06	3827498	3831430	rhamnogalacturonate lyase B
			LOC103871770	CAAS_Brap_v3.01	A06	3825412	3827519	pentatricopeptide repeat-containing protein At1g09900
			LOC103872176	CAAS_Brap_v3.01	A06	3610402	3610902	uncharacterized LOC103872176
			LOC103872178	CAAS_Brap_v3.01	A06	3641576	3642343	glutathione S-transferase T3-like
			LOC103872179	CAAS_Brap_v3.01	A06	3678549	3679868	pectin acetylesterase 1
			LOC103872180	CAAS_Brap_v3.01	A06	3708673	3709062	glucuronoxylan 4-O-methyltransferase 1
			LOC103872181	CAAS_Brap_v3.01	A06	3765629	3767613	putative F-box/FBD/LRR-repeat protein At5g44960
			TRNAE-UUC	CAAS_Brap_v3.01	A06	3518679	3518750	transfer RNA glutamic acid (anticodon UUC)
			LOC117125667	CAAS_Brap_v3.01	A06	3639385	3640647	uncharacterized LOC117125667
			LOC117125909	CAAS_Brap_v3.01	A06	3791180	3793905	replication protein A 70 kDa DNA-binding subunit D-like
			LOC117125971	CAAS_Brap_v3.01	A06	3606158	3610945	uncharacterized LOC117125971
			LOC117126004	CAAS_Brap_v3.01	A06	3788754	3789470	uncharacterized LOC117126004
			LOC117126005	CAAS_Brap_v3.01	A06	3784121	3788691	uncharacterized LOC117126005
			LOC117126327	CAAS_Brap_v3.01	A06	3765206	3765401	U2 spliceosomal RNA
RVL.A7.1	Bn_A02_p771313 and Bn_A02_p808711	68	BNAC06G14030D	Da-Ae	A07	16477907	16479636	heavy metal-associated isoprenylated plant protein 30
			BNAC06G14150D	Da-Ae	A07	16526501	16529722	IQ domain-containing protein IQM3
			LOC106352703	Da-Ae	A07	16200455	16202471	omega-hydroxypalmitate O-feruloyl transferase-like
			LOC106352704	Da-Ae	A07	16202473	16203636	uncharacterized LOC106352704
			LOC106352705	Da-Ae	A07	16197176	16199655	uncharacterized LOC106352705
			LOC106352706	Da-Ae	A07	16196669	16196926	uncharacterized LOC106352706
			LOC106352708	Da-Ae	A07	16206115	16207947	probable protein S-acyltransferase 6
			LOC106352709	Da-Ae	A07	16210767	16212985	glycerophosphodiester phosphodiesterase GDPD2-like
			LOC106352710	Da-Ae	A07	16218696	16221954	uncharacterized protein At2g33490-like
			LOC106352711	Da-Ae	A07	16230634	16234010	probable LRR receptor-like serine/threonine-protein kinase At1g63430
			LOC106352712	Da-Ae	A07	16235042	16237429	RNA-binding NOB1-like protein
			LOC106352713	Da-Ae	A07	16238118	16239801	glutathione S-transferase T1-like
			LOC106352714	Da-Ae	A07	16247145	16250019	ubiquitin-conjugating enzyme E2 4
			LOC106352716	Da-Ae	A07	16250416	16254661	probable E3 ubiquitin-protein ligase RHB1A
			LOC106352717	Da-Ae	A07	16262681	16264664	general transcription and DNA repair factor IIH helicase subunit XPB1-like
			LOC106352718	Da-Ae	A07	16279784	16281306	40S ribosomal protein S10-2-like
			LOC106356675	Da-Ae	A07	16188362	16193971	uncharacterized protein At4g15970-like
			LOC106356676	Da-Ae	A07	16216388	16217501	NAC domain-containing protein 104-like
			LOC106356678	Da-Ae	A07	16222359	16225647	phytyl ester synthase 2, chloroplastic
			LOC106356679	Da-Ae	A07	16240005	16244729	probable xyloglucan galactosyltransferase GT20
			LOC106364390	Da-Ae	A07	16425262	16426671	uncharacterized LOC106364390
			LOC106364394	Da-Ae	A07	16396771	16400051	DNA primase small subunit
			LOC106365353	Da-Ae	A07	16344655	16347787	probably inactive receptor-like protein kinase At5g41680
			LOC106366729	Da-Ae	A07	16427281	16429051	MYG1 protein-like
			LOC106381009	Da-Ae	A07	16444127	16446517	purple acid phosphatase 10-like
			LOC106381010	Da-Ae	A07	16443368	16444162	uncharacterized LOC106381010
			LOC106406628	Da-Ae	A07	16381026	16383928	uncharacterized LOC106406628
			LOC106437178	Da-Ae	A07	16482477	16484353	berberine bridge enzyme-like 1
			LOC106448150	Da-Ae	A07	16308897	16316212	disease resistance protein RML1A-like
			LOC106449428	Da-Ae	A07	16289945	16300160	disease resistance protein RML1A-like
			LOC106452429	Da-Ae	A07	16551495	16555386	serine/threonine-protein kinase KIPK1
			LOC111200778	Da-Ae	A07	16347819	16348207	mitochondrial import receptor subunit TOM7-1-like
			LOC111203605	Da-Ae	A07	16488780	16501769	CCR4-NOT transcription complex subunit 1
			LOC111203607	Da-Ae	A07	16506197	16507492	zinc finger A20 and AN1 domain-containing stress-associated protein 6-like
			LOC111203611	Da-Ae	A07	16521098	16525509	vacuolar-sorting receptor 1-like
			LOC111208338	Da-Ae	A07	16511824	16515564	purple acid phosphatase 21-like
			LOC111211046	Da-Ae	A07	16435308	16436972	ORM1-like protein 3
			LOC111211047	Da-Ae	A07	16471467	16473736	glucan endo-1,3-beta-glucosidase 10
			LOC111211050	Da-Ae	A07	16405798	16410575	probable lysophospholipase BODYGUARD 2
			LOC111211051	Da-Ae	A07	16457230	16458532	DCD domain-containing protein NRP-like
			LOC111211052	Da-Ae	A07	16459771	16460687	uncharacterized LOC111211052
			LOC125575585	Da-Ae	A07	16502129	16505447	protein LITTLE ZIPPER 3-like
			LOC125576153	Da-Ae	A07	16227828	16230221	uncharacterized LOC125576153
			LOC125576154	Da-Ae	A07	16255369	16256285	general transcription and DNA repair factor IIH helicase subunit XPB1-like
			LOC125576570	Da-Ae	A07	16265686	16267346	uncharacterized LOC125576570
			LOC125576571	Da-Ae	A07	16275289	16278269	uncharacterized LOC125576571
			LOC125576572	Da-Ae	A07	16316407	16323085	E4 SUMO-protein ligase PIAL2-like
			LOC125576573	Da-Ae	A07	16307250	16308671	pre-rRNA-processing protein TSR2-like
			LOC125576574	Da-Ae	A07	16348950	16349526	uncharacterized LOC125576574
			LOC125576575	Da-Ae	A07	16363669	16370674	COP1-interactive protein 1-like
			LOC125576576	Da-Ae	A07	16355537	16359565	crooked neck-like protein 1
			LOC125576577	Da-Ae	A07	16359591	16363206	COP1-interactive protein 1-like
			LOC125576578	Da-Ae	A07	16372804	16375486	probable GABA transporter 2
			LOC125576579	Da-Ae	A07	16355543	16355987	uncharacterized LOC125576579
			LOC125576580	Da-Ae	A07	16378250	16379935	uncharacterized LOC125576580
			LOC125576581	Da-Ae	A07	16394804	16396784	probable polygalacturonase
			LOC125576582	Da-Ae	A07	16399991	16405211	GDSL esterase/lipase At5g41890-like
			LOC125576583	Da-Ae	A07	16391510	16393640	KAT8 regulatory NSL complex subunit 3-like
			LOC125576584	Da-Ae	A07	16393867	16394830	uncharacterized LOC125576584
			LOC125576585	Da-Ae	A07	16419836	16422856	rab GTPase-activating protein 22-like
			LOC125576586	Da-Ae	A07	16430885	16433810	serine/threonine-protein kinase WNK8-like
			LOC125576587	Da-Ae	A07	16438046	16441160	uncharacterized LOC125576587
			LOC125576588	Da-Ae	A07	16448903	16451820	heat shock 70 kDa protein BIP2-like
			LOC125576589	Da-Ae	A07	16460789	16464895	phragmoplastin DRP1A
			LOC125576590	Da-Ae	A07	16452875	16454886	protein ABIL4-like
			LOC125576591	Da-Ae	A07	16474059	16474960	uncharacterized LOC125576591
			LOC125576592	Da-Ae	A07	16537729	16542337	uncharacterized LOC125576592
			LOC125576795	Da-Ae	A07	16279174	16279276	small nucleolar RNA Z279/snoR105/snoR108
		77	RZFP4	CAAS_Brap_v3.01	A07	17004800	17005298	uncharacterized LOC103850217
			LOC103850200	CAAS_Brap_v3.01	A07	16932481	16942841	uncharacterized protein At4g15970
			LOC103850201	CAAS_Brap_v3.01	A07	16951262	16952404	uncharacterized LOC103850201
			LOC103850202	CAAS_Brap_v3.01	A07	16952466	16958990	uncharacterized LOC103850202
			LOC103850203	CAAS_Brap_v3.01	A07	16959287	16961226	omega-hydroxypalmitate O-feruloyl transferase
			LOC103850204	CAAS_Brap_v3.01	A07	16961190	16962240	uncharacterized LOC103850204
			LOC103850205	CAAS_Brap_v3.01	A07	16962627	16969142	probable protein S-acyltransferase 6
			LOC103850206	CAAS_Brap_v3.01	A07	16969416	16972548	glycerophosphodiester phosphodiesterase GDPD2
			LOC103850207	CAAS_Brap_v3.01	A07	16974603	16976708	protein ATAF2-like
			LOC103850208	CAAS_Brap_v3.01	A07	16976958	16980752	uncharacterized protein At2g33490
			LOC103850209	CAAS_Brap_v3.01	A07	16981151	16984688	acyltransferase-like protein At3g26840, chloroplastic
			LOC103850211	CAAS_Brap_v3.01	A07	16986486	16989913	probable LRR receptor-like serine/threonine-protein kinase At1g63430
			LOC103850212	CAAS_Brap_v3.01	A07	16990382	16992827	20S-pre-rRNA D-site endonuclease nob1-like
			LOC103850213	CAAS_Brap_v3.01	A07	16993444	16995164	glutathione S-transferase T1
			LOC103850215	CAAS_Brap_v3.01	A07	16998600	17001922	probable xyloglucan galactosyltransferase GT20
			LOC103850216	CAAS_Brap_v3.01	A07	17002138	17004059	ubiquitin-conjugating enzyme E2 4
			LOC103850219	CAAS_Brap_v3.01	A07	17016174	17021304	general transcription and DNA repair factor IIH helicase subunit XPB1-like
			LOC103850220	CAAS_Brap_v3.01	A07	17022995	17027424	uncharacterized LOC103850220
			LOC103850221	CAAS_Brap_v3.01	A07	17033193	17034837	40S ribosomal protein S10-2
			LOC103850222	CAAS_Brap_v3.01	A07	17041767	17049273	uncharacterized LOC103850222
			LOC103850223	CAAS_Brap_v3.01	A07	17039348	17043451	disease resistance protein RML1A-like
			LOC103850224	CAAS_Brap_v3.01	A07	17067035	17070870	E4 SUMO-protein ligase PIAL2
			LOC103850225	CAAS_Brap_v3.01	A07	17078413	17080328	uncharacterized LOC103850225
			LOC103850226	CAAS_Brap_v3.01	A07	17091572	17095643	probably inactive receptor-like protein kinase At5g41680
			LOC103850227	CAAS_Brap_v3.01	A07	17102319	17107649	uncharacterized LOC103850227
			LOC103850228	CAAS_Brap_v3.01	A07	17107795	17111243	crooked neck-like protein 1
			LOC103850229	CAAS_Brap_v3.01	A07	17111496	17114700	COP1-interactive protein 1
			LOC103850230	CAAS_Brap_v3.01	A07	17115208	17122212	COP1-interactive protein 1
			LOC103850231	CAAS_Brap_v3.01	A07	17129373	17133180	probable GABA transporter 2
			LOC103850232	CAAS_Brap_v3.01	A07	17136219	17137962	uncharacterized LOC103850232
			LOC103850234	CAAS_Brap_v3.01	A07	17150798	17152722	probable polygalacturonase
			LOC103850235	CAAS_Brap_v3.01	A07	17149866	17150825	uncharacterized LOC103850235
			LOC103850236	CAAS_Brap_v3.01	A07	17146362	17150213	KAT8 regulatory NSL complex subunit 3
			LOC103850237	CAAS_Brap_v3.01	A07	17155976	17159909	GDSL esterase/lipase At5g41890
			LOC103850238	CAAS_Brap_v3.01	A07	17152775	17156039	DNA primase small subunit
			LOC103850239	CAAS_Brap_v3.01	A07	17160532	17164503	probable lysophospholipase BODYGUARD 2
			LOC103850240	CAAS_Brap_v3.01	A07	17175221	17179388	DNA-directed RNA polymerase subunit 5-like protein 1
			LOC103850242	CAAS_Brap_v3.01	A07	17171972	17179394	small G protein signaling modulator 1
			LOC103850243	CAAS_Brap_v3.01	A07	17180372	17181877	uncharacterized LOC103850243
			LOC103850244	CAAS_Brap_v3.01	A07	17182488	17184302	UPF0160 protein
			LOC103850245	CAAS_Brap_v3.01	A07	17186068	17188858	serine/threonine-protein kinase WNK8
			LOC103850246	CAAS_Brap_v3.01	A07	17190509	17192171	ORM1-like protein 3
			LOC103850247	CAAS_Brap_v3.01	A07	17192437	17196462	uncharacterized LOC103850247
			LOC103850248	CAAS_Brap_v3.01	A07	17199322	17204924	mediator of RNA polymerase II transcription subunit 37f
			LOC103850250	CAAS_Brap_v3.01	A07	17205776	17209487	protein ABIL4
			LOC103850251	CAAS_Brap_v3.01	A07	17210399	17212041	B2 protein
			LOC103850252	CAAS_Brap_v3.01	A07	17212898	17213793	uncharacterized LOC103850252
			LOC103850253	CAAS_Brap_v3.01	A07	17213935	17217933	dynamin-related protein 1A
			LOC103850254	CAAS_Brap_v3.01	A07	17223132	17225380	glucan endo-1,3-beta-glucosidase 10
			LOC103850255	CAAS_Brap_v3.01	A07	17225619	17227046	uncharacterized LOC103850255
			LOC103850256	CAAS_Brap_v3.01	A07	17229915	17232122	heavy metal-associated isoprenylated plant protein 30
			LOC103850258	CAAS_Brap_v3.01	A07	17241573	17243439	berberine bridge enzyme-like 1
			LOC103850259	CAAS_Brap_v3.01	A07	17248498	17261482	CCR4-NOT transcription complex subunit 1
			LOC103850261	CAAS_Brap_v3.01	A07	17262522	17265682	protein LITTLE ZIPPER 3-like
			LOC103850262	CAAS_Brap_v3.01	A07	17265923	17267264	zinc finger A20 and AN1 domain-containing stress-associated protein 6
			LOC103850263	CAAS_Brap_v3.01	A07	17273690	17280222	purple acid phosphatase 21
			LOC103850264	CAAS_Brap_v3.01	A07	17280476	17284868	vacuolar-sorting receptor 1
			LOC103850265	CAAS_Brap_v3.01	A07	17285789	17289034	IQ domain-containing protein IQM3
			LOC103850266	CAAS_Brap_v3.01	A07	17309009	17312915	serine/threonine-protein kinase KIPK1
			LOC103850267	CAAS_Brap_v3.01	A07	17314060	17315806	putative pre-16S rRNA nuclease
			LOC103850269	CAAS_Brap_v3.01	A07	17312998	17314088	uncharacterized LOC103850269
			LOC103850270	CAAS_Brap_v3.01	A07	17316069	17320377	growth-regulating factor 4
			LOC103850271	CAAS_Brap_v3.01	A07	17328694	17330449	uncharacterized LOC103850271
			LOC103850273	CAAS_Brap_v3.01	A07	17331209	17333182	fructose-bisphosphate aldolase 8, cytosolic
			LOC103850274	CAAS_Brap_v3.01	A07	17333802	17336897	delta(14)-sterol reductase
			LOC103850275	CAAS_Brap_v3.01	A07	17337874	17340070	CBS domain-containing protein CBSCBSPB3
			LOC103850388	CAAS_Brap_v3.01	A07	17060438	17066802	disease resistance protein RML1A-like
			LOC103850389	CAAS_Brap_v3.01	A07	17177801	17179388	small G protein signaling modulator 1-like
			LOC108870734	CAAS_Brap_v3.01	A07	17095528	17100882	mitochondrial import receptor subunit TOM7-1-like
			LOC108870735	CAAS_Brap_v3.01	A07	17100582	17101776	uncharacterized LOC108870735
			LOC117126492	CAAS_Brap_v3.01	A07	17138222	17144440	uncharacterized LOC117126492
			LOC117126493	CAAS_Brap_v3.01	A07	17162825	17171676	uncharacterized LOC117126493
			LOC117126498	CAAS_Brap_v3.01	A07	16944563	16950625	uncharacterized LOC117126498
			LOC117126751	CAAS_Brap_v3.01	A07	17340933	17344711	uncharacterized LOC117126751
			LOC117126847	CAAS_Brap_v3.01	A07	17008010	17008636	DNA-binding protein HEXBP-like
			LOC117126998	CAAS_Brap_v3.01	A07	17032629	17032731	small nucleolar RNA Z279/snoR105/snoR108
			LOC117126999	CAAS_Brap_v3.01	A07	17031095	17031193	small nucleolar RNA Z279/snoR105/snoR108
RVL.A7.2	Bn_A07_p10370541	42	BNAANNG39210D	Da-Ae	A07	14620349	14621349	uncharacterized BNAANNG39210D
			LOC106355351	Da-Ae	A07	14631868	14632818	uncharacterized LOC106355351
			LOC106355352	Da-Ae	A07	14621470	14625852	uncharacterized LOC106355352
			LOC106355353	Da-Ae	A07	14575957	14578183	zinc finger protein 445
			LOC106355355	Da-Ae	A07	14437114	14438165	uncharacterized protein At3g43530-like
			LOC106355358	Da-Ae	A07	14431722	14434127	protein FAR1-RELATED SEQUENCE 5-like
			LOC106355360	Da-Ae	A07	14370560	14371692	ferredoxin--NADP reductase, leaf isozyme 1, chloroplastic-like
			LOC106356539	Da-Ae	A07	14544816	14546315	uncharacterized LOC106356539
			LOC106356541	Da-Ae	A07	14463957	14465540	zinc finger Ran-binding domain-containing protein 2-like
			LOC106356543	Da-Ae	A07	14356593	14358798	peroxidase 72
			LOC106356544	Da-Ae	A07	14352631	14356352	ribosomal RNA small subunit methyltransferase, mitochondrial
			LOC106356545	Da-Ae	A07	14350477	14352416	WAT1-related protein At3g53210-like
			LOC106356546	Da-Ae	A07	14339779	14342265	protein SHORT INTERNODES
			LOC106357440	Da-Ae	A07	14579475	14581055	transcription factor MYB104-like
			LOC106358445	Da-Ae	A07	14613576	14617449	non-specific lipid transfer protein GPI-anchored 12
			LOC106358446	Da-Ae	A07	14608726	14612443	serrate RNA effector molecule
			LOC106358448	Da-Ae	A07	14599162	14602744	LRR receptor-like serine/threonine-protein kinase GHR1
			LOC106358449	Da-Ae	A07	14589000	14594739	protein argonaute 4
			LOC106358451	Da-Ae	A07	14584763	14586800	proteasome subunit alpha type-3
			LOC106358453	Da-Ae	A07	14563829	14566217	4-diphosphocytidyl-2-C-methyl-D-erythritol kinase, chloroplastic
			LOC106358454	Da-Ae	A07	14551666	14562762	dnaJ homolog subfamily C GRV2
			LOC106358455	Da-Ae	A07	14548982	14551394	hydroxymethylglutaryl-CoA lyase, mitochondrial
			LOC106358457	Da-Ae	A07	14534372	14537643	pentatricopeptide repeat-containing protein At2g26790, mitochondrial
			LOC106358458	Da-Ae	A07	14524389	14527931	stomatal closure-related actin-binding protein 1
			LOC106358459	Da-Ae	A07	14514713	14518081	probable inactive receptor kinase At2g26730
			LOC106358460	Da-Ae	A07	14495113	14498741	cytochrome P450 734A1
			LOC106358461	Da-Ae	A07	14440285	14442851	probable ethanolamine kinase
			LOC106358462	Da-Ae	A07	14402286	14408222	protein NRT1/ PTR FAMILY 6.2
			LOC106358464	Da-Ae	A07	14383068	14398173	nuclear pore complex protein NUP205
			LOC106358466	Da-Ae	A07	14380883	14382246	heme oxygenase 1, chloroplastic-like
			LOC106358469	Da-Ae	A07	14365044	14368448	calcium-dependent protein kinase 28
			LOC106358470	Da-Ae	A07	14373522	14375500	receptor homology region, transmembrane domain- and RING domain-containing protein 1-like
			LOC106358471	Da-Ae	A07	14371531	14372696	thiosulfate sulfurtransferase 18-like
			LOC106396373	Da-Ae	A07	14603237	14607142	protein ROLLING AND ERECT LEAF 2
			LOC106396476	Da-Ae	A07	14581555	14583956	COP9 signalosome complex subunit 2
			LOC106396955	Da-Ae	A07	14587630	14588592	calmodulin
			LOC111199476	Da-Ae	A07	14626151	14629042	uncharacterized LOC111199476
			LOC125576142	Da-Ae	A07	14538654	14540306	uncharacterized LOC125576142
			LOC125576543	Da-Ae	A07	14434673	14436976	golgin subfamily A member 6-like protein 22
			LOC125576544	Da-Ae	A07	14540299	14541889	uncharacterized LOC125576544
			LOC125576742	Da-Ae	A07	14572066	14572172	small nucleolar RNA R71
			LOC125576747	Da-Ae	A07	14483114	14483220	small nucleolar RNA R71
		41	LOC103829617	CAAS_Brap_v3.01	A07	15169526	15173249	WAT1-related protein At3g53210
			LOC103829618	CAAS_Brap_v3.01	A07	15173495	15175612	ribosomal RNA small subunit methyltransferase, mitochondrial
			LOC103829619	CAAS_Brap_v3.01	A07	15175913	15179111	peroxidase 72
			LOC103829620	CAAS_Brap_v3.01	A07	15185527	15189004	calcium-dependent protein kinase 28
			LOC103829622	CAAS_Brap_v3.01	A07	15194131	15195086	thiosulfate sulfurtransferase 18
			LOC103829623	CAAS_Brap_v3.01	A07	15200818	15202863	receptor homology region, transmembrane domain- and RING domain-containing protein 1
			LOC103829625	CAAS_Brap_v3.01	A07	15208006	15209434	heme oxygenase 1, chloroplastic
			LOC103829626	CAAS_Brap_v3.01	A07	15210267	15225583	nuclear pore complex protein NUP205
			LOC103829627	CAAS_Brap_v3.01	A07	15230302	15236144	protein NRT1/ PTR FAMILY 6.2
			LOC103829628	CAAS_Brap_v3.01	A07	15269442	15272026	probable ethanolamine kinase
			LOC103829629	CAAS_Brap_v3.01	A07	15283111	15285773	zinc finger Ran-binding domain-containing protein 2
			LOC103829630	CAAS_Brap_v3.01	A07	15303884	15313536	cytochrome P450 734A1
			LOC103829632	CAAS_Brap_v3.01	A07	15328897	15332290	probable inactive receptor kinase At2g26730
			LOC103829633	CAAS_Brap_v3.01	A07	15338594	15342148	stomatal closure-related actin-binding protein 1
			LOC103829634	CAAS_Brap_v3.01	A07	15342485	15352154	pentatricopeptide repeat-containing protein At2g26790, mitochondrial
			LOC103829636	CAAS_Brap_v3.01	A07	15352247	15354747	hydroxymethylglutaryl-CoA lyase, mitochondrial
			LOC103829637	CAAS_Brap_v3.01	A07	15355880	15367100	dnaJ homolog subfamily C GRV2
			LOC103829638	CAAS_Brap_v3.01	A07	15368117	15370501	4-diphosphocytidyl-2-C-methyl-D-erythritol kinase, chloroplastic
			LOC103829640	CAAS_Brap_v3.01	A07	15379985	15382300	zinc finger protein 445
			LOC103829641	CAAS_Brap_v3.01	A07	15382685	15385498	transcription factor MYB104
			LOC103829642	CAAS_Brap_v3.01	A07	15385714	15388197	COP9 signalosome complex subunit 2
			LOC103829643	CAAS_Brap_v3.01	A07	15390195	15392281	proteasome subunit alpha type-3
			LOC103829645	CAAS_Brap_v3.01	A07	15402688	15403676	calmodulin
			LOC103829646	CAAS_Brap_v3.01	A07	15404029	15409799	protein argonaute 4
			LOC103829647	CAAS_Brap_v3.01	A07	15410048	15417791	LRR receptor-like serine/threonine-protein kinase GHR1
			LOC103829648	CAAS_Brap_v3.01	A07	15418181	15422278	protein ROLLING AND ERECT LEAF 2
			LOC103829649	CAAS_Brap_v3.01	A07	15424279	15428070	serrate RNA effector molecule
			LOC103829650	CAAS_Brap_v3.01	A07	15429155	15432075	xylogen-like protein 11
			LOC103829651	CAAS_Brap_v3.01	A07	15432314	15437478	uncharacterized LOC103829651
			LOC103829652	CAAS_Brap_v3.01	A07	15445036	15452397	uncharacterized LOC103829652
			LOC103829889	CAAS_Brap_v3.01	A07	15193042	15194242	ferredoxin--NADP reductase, leaf isozyme 1, chloroplastic-like
			LOC103829892	CAAS_Brap_v3.01	A07	15260852	15263275	protein FAR1-RELATED SEQUENCE 5-like
			LOC103829895	CAAS_Brap_v3.01	A07	15273090	15280854	F-box protein At3g60790
			LOC103829897	CAAS_Brap_v3.01	A07	15435830	15440212	uncharacterized LOC103829897
			LOC103839930	CAAS_Brap_v3.01	A07	15154301	15158851	uncharacterized LOC103839930
			LOC108869005	CAAS_Brap_v3.01	A07	15396324	15398201	uncharacterized LOC108869005
			LOC108869006	CAAS_Brap_v3.01	A07	15401106	15402305	uncharacterized LOC108869006
			LOC117126592	CAAS_Brap_v3.01	A07	15427871	15429342	uncharacterized LOC117126592
			LOC117126655	CAAS_Brap_v3.01	A07	15264049	15269158	uncharacterized protein At3g43530-like
			LOC117126656	CAAS_Brap_v3.01	A07	15160833	15167308	protein SHORT INTERNODES
			LOC117126938	CAAS_Brap_v3.01	A07	15376344	15376450	small nucleolar RNA R71
RVL.A7.3	Bn_A07_p3569093	24	LOC106392999	Da-Ae	A07	7618033	7621050	putative beta-glucosidase 5
			LOC106393014	Da-Ae	A07	7606619	7609612	cell division control protein 45 homolog
			LOC106393021	Da-Ae	A07	7604101	7606569	oleoyl-acyl carrier protein thioesterase 1, chloroplastic
			LOC106409860	Da-Ae	A07	7633311	7635966	uncharacterized LOC106409860
			LOC106420207	Da-Ae	A07	7635807	7639732	uncharacterized LOC106420207
			LOC106430297	Da-Ae	A07	7746664	7747471	uncharacterized LOC106430297
			LOC106430298	Da-Ae	A07	7763657	7764750	S-protein homolog 5-like
			LOC106430310	Da-Ae	A07	7771565	7772751	CLAVATA3/ESR (CLE)-related protein 41-like
			LOC106431027	Da-Ae	A07	7596886	7598303	uncharacterized LOC106431027
			LOC106435360	Da-Ae	A07	7699027	7701153	E3 ubiquitin-protein ligase PRT1
			LOC106435361	Da-Ae	A07	7643908	7647112	beta-glucosidase 9-like
			LOC106435363	Da-Ae	A07	7741897	7745010	uncharacterized LOC106435363
			LOC106435364	Da-Ae	A07	7685158	7689092	phosphatidylinositol/phosphatidylcholine transfer protein SFH9
			LOC106435365	Da-Ae	A07	7697324	7698328	uncharacterized LOC106435365
			LOC106435367	Da-Ae	A07	7681107	7683515	putative F-box protein At5g42430
			LOC106435368	Da-Ae	A07	7669872	7679823	chromatin modification-related protein EAF1 B
			LOC106435369	Da-Ae	A07	7679839	7681007	trihelix transcription factor ASIL1-like
			LOC106435370	Da-Ae	A07	7657286	7658990	putative E3 ubiquitin-protein ligase XBAT35
			LOC106435372	Da-Ae	A07	7647299	7649347	xyloglucan endotransglucosylase/hydrolase protein 3-like
			LOC106435373	Da-Ae	A07	7650151	7653482	ER lumen protein-retaining receptor B
			LOC106435375	Da-Ae	A07	7695675	7697213	60S ribosomal protein L13a-2-like
			LOC125576083	Da-Ae	A07	7625864	7627881	uncharacterized LOC125576083
			LOC125576719	Da-Ae	A07	7757984	7759146	S-protein homolog 5-like
			LOC125576736	Da-Ae	A07	7725157	7728594	uncharacterized LOC125576736
		26	LOC103828582	CAAS_Brap_v3.01	A07	8131534	8133474	oleoyl-acyl carrier protein thioesterase 1, chloroplastic
			LOC103828577	CAAS_Brap_v3.01	A07	8105803	8107437	uncharacterized LOC103828577
			LOC103828579	CAAS_Brap_v3.01	A07	8114885	8116368	uncharacterized LOC103828579
			LOC103828581	CAAS_Brap_v3.01	A07	8133650	8144783	cell division control protein 45 homolog
			LOC103828583	CAAS_Brap_v3.01	A07	8145055	8148032	putative beta-glucosidase 5
			LOC103828584	CAAS_Brap_v3.01	A07	8157926	8159358	uncharacterized LOC103828584
			LOC103828585	CAAS_Brap_v3.01	A07	8161661	8164967	beta-glucosidase 9
			LOC103828587	CAAS_Brap_v3.01	A07	8165174	8167328	xyloglucan endotransglucosylase/hydrolase protein 3
			LOC103828588	CAAS_Brap_v3.01	A07	8167913	8171304	ER lumen protein-retaining receptor B
			LOC103828589	CAAS_Brap_v3.01	A07	8175075	8176813	putative E3 ubiquitin-protein ligase XBAT35
			LOC103828590	CAAS_Brap_v3.01	A07	8187319	8197623	chromatin modification-related protein EAF1 B
			LOC103828592	CAAS_Brap_v3.01	A07	8197652	8198830	trihelix transcription factor ASIL1
			LOC103828594	CAAS_Brap_v3.01	A07	8206226	8209904	phosphatidylinositol/phosphatidylcholine transfer protein SFH9
			LOC103828595	CAAS_Brap_v3.01	A07	8216802	8218353	60S ribosomal protein L13a-2
			LOC103828596	CAAS_Brap_v3.01	A07	8218475	8219624	uncharacterized LOC103828596
			LOC103828597	CAAS_Brap_v3.01	A07	8220206	8222357	E3 ubiquitin-protein ligase PRT1
			LOC103828598	CAAS_Brap_v3.01	A07	8250325	8276020	uncharacterized LOC103828598
			LOC103828599	CAAS_Brap_v3.01	A07	8276236	8283695	S-protein homolog 5-like
			LOC103828602	CAAS_Brap_v3.01	A07	8289768	8291759	CLAVATA3/ESR (CLE)-related protein 41
			LOC108868982	CAAS_Brap_v3.01	A07	8159305	8161003	uncharacterized LOC108868982
			LOC108868983	CAAS_Brap_v3.01	A07	8247763	8249606	keratin, type I cytoskeletal 9
			LOC108868984	CAAS_Brap_v3.01	A07	8281855	8284092	S-protein homolog 5
			LOC108869074	CAAS_Brap_v3.01	A07	8101630	8105036	uncharacterized LOC108869074
			LOC117126697	CAAS_Brap_v3.01	A07	8124857	8125206	uncharacterized LOC117126697
			LOC117126816	CAAS_Brap_v3.01	A07	8108525	8109412	uncharacterized LOC117126816
			LOC117126870	CAAS_Brap_v3.01	A07	8182172	8186610	uncharacterized LOC117126870
RVL.A7.4	Bn_A07_p5030137	1	LOC106355099	Da-Ae	A07	9118228	9120554	uncharacterized LOC106355099
		1	LOC103828882	CAAS_Brap_v3.01	A07	9696979	9699305	uncharacterized LOC103828882
RVL.A7.5	Bn_scaff_18505_1_p254578	1	LOC106352561	Da-Ae	A07	14809339	14810807	pentatricopeptide repeat-containing protein At2g27800, mitochondrial
		1	LOC103829686	CAAS_Brap_v3.01	A07	15604248	15606241	pentatricopeptide repeat-containing protein At2g27800, mitochondrial
RVL.A8.1	Bn_A08_p6828854	134	BNAA08G05510D	Da-Ae	A08	9931612	9933036	uncharacterized BNAA08G05510D
			BNAA08G05640D	Da-Ae	A08	10050281	10051126	uncharacterized BNAA08G05640D
			BNAANNG21520D	Da-Ae	A08	10421926	10422696	uncharacterized BNAANNG21520D
			BNAA08G06030D	Da-Ae	A08	10536945	10537789	S-protein homolog 2
			BNAA08G05670D	Da-Ae	A08	10121719	10123970	uncharacterized BNAA08G05670D
			LOC106358772	Da-Ae	A08	9850306	9853056	uncharacterized LOC106358772
			LOC106358776	Da-Ae	A08	9917961	9919937	uncharacterized LOC106358776
			LOC106358778	Da-Ae	A08	9920091	9922568	ATP-dependent DNA helicase PIF1-like
			LOC106358779	Da-Ae	A08	9933228	9933851	uncharacterized LOC106358779
			LOC106358780	Da-Ae	A08	9961052	9965161	uncharacterized LOC106358780
			LOC106358782	Da-Ae	A08	9965162	9966595	uncharacterized LOC106358782
			LOC106358783	Da-Ae	A08	10015792	10019493	putative F-box/LRR-repeat protein At4g15060
			LOC106358785	Da-Ae	A08	10129728	10133630	CSC1-like protein At4g15430
			LOC106358786	Da-Ae	A08	10177275	10182225	protein starmaker-like
			LOC106358788	Da-Ae	A08	10234393	10237007	uncharacterized LOC106358788
			LOC106358790	Da-Ae	A08	10266353	10268575	protein SRC2-like
			LOC106358791	Da-Ae	A08	10305069	10310955	vesicle-associated membrane protein 724-like
			LOC106358793	Da-Ae	A08	10458128	10460905	S-protein homolog 2-like
			LOC106358795	Da-Ae	A08	10661941	10664183	uncharacterized LOC106358795
			LOC106359569	Da-Ae	A08	9893754	9895521	protein IQ-DOMAIN 19-like
			LOC106359570	Da-Ae	A08	9902473	9910137	uncharacterized LOC106359570
			LOC106359572	Da-Ae	A08	9921079	9930090	uncharacterized LOC106359572
			LOC106359576	Da-Ae	A08	10034586	10039650	myrosinase MA1-like
			LOC106359577	Da-Ae	A08	10044421	10045860	extradiol ring-cleavage dioxygenase
			LOC106359579	Da-Ae	A08	10082619	10083691	36.4 kDa proline-rich protein
			LOC106359580	Da-Ae	A08	10148196	10149875	UDP-glycosyltransferase 75D1-like
			LOC106359581	Da-Ae	A08	10191877	10194633	monothiol glutaredoxin-S4
			LOC106359582	Da-Ae	A08	10204546	10206727	monothiol glutaredoxin-S4
			LOC106359583	Da-Ae	A08	10223492	10224012	monothiol glutaredoxin-S4
			LOC106359584	Da-Ae	A08	10238517	10240503	uncharacterized LOC106359584
			LOC106359587	Da-Ae	A08	10304395	10305229	60S ribosome subunit biogenesis protein NIP7 homolog
			LOC106359588	Da-Ae	A08	10311849	10313334	uncharacterized LOC106359588
			LOC106359589	Da-Ae	A08	10314037	10315155	heat shock factor-binding protein
			LOC106359590	Da-Ae	A08	10339485	10352139	bidirectional sugar transporter SWEET17-like
			LOC106359591	Da-Ae	A08	10367630	10369505	probable acylpyruvase FAHD1, mitochondrial
			LOC106359592	Da-Ae	A08	10373032	10375534	40S ribosomal protein S16-3-like
			LOC106359593	Da-Ae	A08	10414481	10419497	putative pectinesterase/pectinesterase inhibitor 43
			LOC106359597	Da-Ae	A08	10609622	10610948	CASP-like protein 2B1
			LOC106359599	Da-Ae	A08	10521000	10522265	uncharacterized LOC106359599
			LOC106359600	Da-Ae	A08	10503374	10510453	uncharacterized LOC106359600
			LOC106359601	Da-Ae	A08	10500439	10501610	transcription factor bHLH147-like
			LOC106359602	Da-Ae	A08	10494258	10495205	outer envelope pore protein 16-2, chloroplastic-like
			LOC106359603	Da-Ae	A08	10445265	10446239	pectinesterase inhibitor 10
			LOC106359606	Da-Ae	A08	10655954	10656298	cysteine proteinase inhibitor 4
			LOC106359611	Da-Ae	A08	10786133	10788632	uncharacterized LOC106359611
			LOC106359612	Da-Ae	A08	10802965	10806050	protein SUPPRESSOR OF npr1-1, CONSTITUTIVE 1-like
			LOC106360351	Da-Ae	A08	10488525	10491884	S-protein homolog 2-like
			LOC106360611	Da-Ae	A08	9841269	9845270	VAN3-binding protein
			LOC106360612	Da-Ae	A08	9896429	9897964	proteasome subunit beta type-2-A-like
			LOC106360613	Da-Ae	A08	9897836	9899247	non-specific lipid transfer protein GPI-anchored 25
			LOC106360617	Da-Ae	A08	9943093	9945599	cysteine synthase
			LOC106360618	Da-Ae	A08	9951641	9954072	5'-nucleotidase SurE
			LOC106360619	Da-Ae	A08	9955530	9958023	vacuole membrane protein KMS1
			LOC106360622	Da-Ae	A08	9973877	9976794	myrosinase MA1
			LOC106360625	Da-Ae	A08	10046763	10049766	cytochrome P450 97B3, chloroplastic
			LOC106360628	Da-Ae	A08	10068336	10071209	beta-amylase 5
			LOC106360629	Da-Ae	A08	10113876	10115443	plant UBX domain-containing protein 5
			LOC106360632	Da-Ae	A08	10134030	10135385	BI1-like protein
			LOC106360633	Da-Ae	A08	10135707	10137114	psbP domain-containing protein 1, chloroplastic
			LOC106360634	Da-Ae	A08	10138601	10141763	UDP-glycosyltransferase 75D1
			LOC106360637	Da-Ae	A08	10250938	10257835	coatomer subunit beta'-3
			LOC106360638	Da-Ae	A08	10281829	10286734	monooxygenase 1
			LOC106360639	Da-Ae	A08	10316023	10317443	TOG array regulator of axonemal microtubules protein 1
			LOC106360640	Da-Ae	A08	10317629	10321498	ubiquitin-like-specific protease ESD4
			LOC106360641	Da-Ae	A08	10363800	10365271	dynein light chain LC6, flagellar outer arm
			LOC106360642	Da-Ae	A08	10365328	10367253	probable acylpyruvase FAHD1, mitochondrial
			LOC106360643	Da-Ae	A08	10375556	10378538	nudix hydrolase 7
			LOC106360646	Da-Ae	A08	10409073	10410120	RING-H2 finger protein ATL17
			LOC106360647	Da-Ae	A08	10410167	10411565	pre-rRNA-processing protein TSR2 homolog
			LOC106360648	Da-Ae	A08	10614505	10616183	protein GET1
			LOC106360649	Da-Ae	A08	10600336	10602610	pentatricopeptide repeat-containing protein At4g16390, chloroplastic
			LOC106360651	Da-Ae	A08	10604243	10607100	transcriptional adapter ADA2b
			LOC106360652	Da-Ae	A08	10603870	10604269	uncharacterized LOC106360652
			LOC106360653	Da-Ae	A08	10595148	10596924	vegetative cell wall protein gp1
			LOC106360654	Da-Ae	A08	10579962	10583107	oligopeptide transporter 3
			LOC106360656	Da-Ae	A08	10578030	10579809	SNF1-related protein kinase regulatory subunit beta-2
			LOC106360660	Da-Ae	A08	10569729	10576577	lysine-specific histone demethylase 1 homolog 3
			LOC106360661	Da-Ae	A08	10555975	10557384	DNA-directed RNA polymerases II, IV and V subunit 9B
			LOC106360662	Da-Ae	A08	10514752	10517685	glutamate--glyoxylate aminotransferase 2-like
			LOC106360667	Da-Ae	A08	10474428	10479122	calmodulin-binding transcription activator 5
			LOC106360668	Da-Ae	A08	10463023	10466368	importin subunit alpha-2
			LOC106360669	Da-Ae	A08	10436678	10444529	uncharacterized LOC106360669
			LOC106360670	Da-Ae	A08	10640031	10643557	uncharacterized LOC106360670
			LOC106360671	Da-Ae	A08	10653222	10653754	cysteine proteinase inhibitor 4
			LOC106360693	Da-Ae	A08	10792731	10795818	polycomb group protein VERNALIZATION 2-like
			LOC106360694	Da-Ae	A08	10796569	10798655	RGG repeats nuclear RNA binding protein A
			LOC106411580	Da-Ae	A08	10784099	10786064	probable enoyl-CoA hydratase 2, mitochondrial
			LOC106424361	Da-Ae	A08	10384238	10387599	uncharacterized LOC106424361
			LOC106440538	Da-Ae	A08	10670828	10671413	protein GOLVEN 1
			LOC106440539	Da-Ae	A08	10765450	10770789	serine/arginine repetitive matrix protein 1-like
			LOC106440544	Da-Ae	A08	10754242	10756604	2-oxoglutarate-Fe(II) type oxidoreductase hxnY-like
			LOC106440545	Da-Ae	A08	10738094	10742586	terpenoid synthase 3, chloroplastic-like
			LOC106440546	Da-Ae	A08	10722289	10726601	probable glycosyltransferase At5g03795
			LOC106440547	Da-Ae	A08	10714086	10715384	60S ribosomal protein L15-1
			LOC106440549	Da-Ae	A08	10710379	10711851	pheophorbidase
			LOC106440550	Da-Ae	A08	10698377	10702908	DEAD-box ATP-dependent RNA helicase 28-like
			LOC106440552	Da-Ae	A08	10689400	10691755	WAT1-related protein At4g16620
			LOC106440553	Da-Ae	A08	10672131	10673488	autophagy-related protein 8f
			LOC106440554	Da-Ae	A08	10668809	10670758	uncharacterized LOC106440554
			LOC106444520	Da-Ae	A08	10743511	10744543	uncharacterized LOC106444520
			LOC106444521	Da-Ae	A08	10683096	10684405	zinc finger protein ZAT9
			LOC106444522	Da-Ae	A08	10679322	10680879	putative 57 kDa heat shock protein
			LOC111199504	Da-Ae	A08	10472206	10474293	uncharacterized LOC111199504
			LOC111199911	Da-Ae	A08	9929810	9931502	ATP-dependent DNA helicase PIF1-like
			LOC111200037	Da-Ae	A08	10112026	10113782	uncharacterized LOC111200037
			LOC111200038	Da-Ae	A08	10248350	10249716	uncharacterized LOC111200038
			LOC111200039	Da-Ae	A08	10624884	10628120	uncharacterized LOC111200039
			LOC111200042	Da-Ae	A08	10634998	10638662	uncharacterized LOC111200042
			TRNAK-CUU	Da-Ae	A08	10305585	10305657	transfer RNA lysine (anticodon CUU)
			TRNAT-AGU	Da-Ae	A08	10643856	10643929	transfer RNA threonine (anticodon AGU)
			TRNAL-CAG	Da-Ae	A08	10646035	10646115	transfer RNA leucine (anticodon CAG)
			LOC125576918	Da-Ae	A08	10677021	10678036	protein ALP1-like
			LOC125576919	Da-Ae	A08	10712573	10714214	uncharacterized LOC125576919
			LOC125577298	Da-Ae	A08	9859482	9863388	uncharacterized LOC125577298
			LOC125577299	Da-Ae	A08	9910184	9914895	endoglucanase 9-like
			LOC125577300	Da-Ae	A08	9988039	9995962	Fanconi anemia group D2 protein homolog
			LOC125577301	Da-Ae	A08	9998370	9998997	60S ribosomal protein L27-3
			LOC125577302	Da-Ae	A08	10001842	10009363	indole-3-acetic acid-amido synthetase GH3.17-like
			LOC125577303	Da-Ae	A08	10064352	10065424	36.4 kDa proline-rich protein-like
			LOC125577304	Da-Ae	A08	10086603	10089476	beta-amylase 5
			LOC125577305	Da-Ae	A08	10117724	10119632	uncharacterized LOC125577305
			LOC125577306	Da-Ae	A08	10167202	10169831	CASP-like protein 1E1
			LOC125577307	Da-Ae	A08	10217828	10219293	classical arabinogalactan protein 9-like
			LOC125577308	Da-Ae	A08	10262212	10264693	uncharacterized LOC125577308
			LOC125577309	Da-Ae	A08	10291381	10293643	uncharacterized LOC125577309
			LOC125577310	Da-Ae	A08	10324406	10335660	uncharacterized LOC125577310
			LOC125577311	Da-Ae	A08	10378564	10383764	glutathione S-transferase T3-like
			LOC125577312	Da-Ae	A08	10371579	10372797	uncharacterized LOC125577312
			LOC125577315	Da-Ae	A08	10665107	10667032	golgin subfamily A member 6-like protein 6
			LOC125577316	Da-Ae	A08	10707005	10710151	O-fucosyltransferase 29-like
			LOC125577318	Da-Ae	A08	10743044	10747466	uncharacterized LOC125577318
			LOC125577319	Da-Ae	A08	10756847	10763138	B3 domain-containing protein REM7-like
			LOC125577320	Da-Ae	A08	10801071	10801793	uncharacterized LOC125577320
			LOC125577489	Da-Ae	A08	10644463	10644576	small nucleolar RNA Z107/R87
		135	OASA4	CAAS_Brap_v3.01	A08	9550757	9566109	cysteine synthase
			LOC103833474	CAAS_Brap_v3.01	A08	9512163	9515560	endoglucanase 9
			LOC103833475	CAAS_Brap_v3.01	A08	9536673	9541719	uncharacterized LOC103833475
			LOC103833477	CAAS_Brap_v3.01	A08	9559441	9561711	5'-nucleotidase SurE
			LOC103833479	CAAS_Brap_v3.01	A08	9593788	9607906	Fanconi anemia group D2 protein homolog
			LOC103833480	CAAS_Brap_v3.01	A08	9588248	9591399	myrosinase MA1
			LOC103833481	CAAS_Brap_v3.01	A08	9562961	9565470	vacuole membrane protein KMS1
			LOC103833482	CAAS_Brap_v3.01	A08	9610384	9611083	60S ribosomal protein L27-3
			LOC103833491	CAAS_Brap_v3.01	A08	9506690	9510655	uncharacterized LOC103833491
			LOC103833495	CAAS_Brap_v3.01	A08	9533000	9536533	uncharacterized LOC103833495
			LOC103833496	CAAS_Brap_v3.01	A08	9539007	9539630	uncharacterized LOC103833496
			LOC103833498	CAAS_Brap_v3.01	A08	9671778	9676497	myrosinase MA1
			LOC103833499	CAAS_Brap_v3.01	A08	9738980	9748634	extradiol ring-cleavage dioxygenase
			LOC103833500	CAAS_Brap_v3.01	A08	9749513	9752550	cytochrome P450 97B3, chloroplastic
			LOC103833501	CAAS_Brap_v3.01	A08	9752993	9754479	uncharacterized LOC103833501
			LOC103833502	CAAS_Brap_v3.01	A08	9755917	9765916	uncharacterized LOC103833502
			LOC103833504	CAAS_Brap_v3.01	A08	9772582	9773695	36.4 kDa proline-rich protein
			LOC103833505	CAAS_Brap_v3.01	A08	9778148	9781044	beta-amylase 5
			LOC103833506	CAAS_Brap_v3.01	A08	9801792	9806566	BAHD acyltransferase BIA1-like
			LOC103833508	CAAS_Brap_v3.01	A08	9812074	9813688	plant UBX domain-containing protein 5
			LOC103833509	CAAS_Brap_v3.01	A08	9815521	9817798	uncharacterized LOC103833509
			LOC103833510	CAAS_Brap_v3.01	A08	9822782	9829255	CSC1-like protein At4g15430
			LOC103833511	CAAS_Brap_v3.01	A08	9827912	9829259	BI1-like protein
			LOC103833512	CAAS_Brap_v3.01	A08	9829572	9831019	psbP domain-containing protein 1, chloroplastic
			LOC103833513	CAAS_Brap_v3.01	A08	9832053	9839926	UDP-glycosyltransferase 75D1
			LOC103833514	CAAS_Brap_v3.01	A08	9846258	9848815	UDP-glycosyltransferase 75D1-like
			LOC103833516	CAAS_Brap_v3.01	A08	9858982	9861474	CASP-like protein 1E1
			LOC103833517	CAAS_Brap_v3.01	A08	9883513	9890016	monothiol glutaredoxin-S4
			LOC103833518	CAAS_Brap_v3.01	A08	9893794	9899889	monothiol glutaredoxin-S4
			LOC103833519	CAAS_Brap_v3.01	A08	9917335	9926247	uncharacterized LOC103833519
			LOC103833520	CAAS_Brap_v3.01	A08	9926475	9934767	coatomer subunit beta'-3
			LOC103833521	CAAS_Brap_v3.01	A08	9956026	9963527	monooxygenase 1
			LOC103833523	CAAS_Brap_v3.01	A08	9981180	9982134	60S ribosome subunit biogenesis protein NIP7 homolog
			LOC103833525	CAAS_Brap_v3.01	A08	9981801	9985154	vesicle-associated membrane protein 724
			LOC103833526	CAAS_Brap_v3.01	A08	9988779	9990241	uncharacterized LOC103833526
			LOC103833527	CAAS_Brap_v3.01	A08	9990899	9992120	heat shock factor-binding protein
			LOC103833528	CAAS_Brap_v3.01	A08	9992878	9994351	TOG array regulator of axonemal microtubules protein 1
			LOC103833529	CAAS_Brap_v3.01	A08	9994533	9998485	ubiquitin-like-specific protease ESD4
			LOC103833532	CAAS_Brap_v3.01	A08	10036136	10037671	uncharacterized LOC103833532
			LOC103833533	CAAS_Brap_v3.01	A08	10045798	10047266	dynein light chain LC6, flagellar outer arm
			LOC103833534	CAAS_Brap_v3.01	A08	10047337	10049276	probable acylpyruvase FAHD1, mitochondrial
			LOC103833536	CAAS_Brap_v3.01	A08	10049518	10051525	probable acylpyruvase FAHD1, mitochondrial
			LOC103833537	CAAS_Brap_v3.01	A08	10054800	10056034	40S ribosomal protein S16-3-like
			LOC103833538	CAAS_Brap_v3.01	A08	10056441	10069558	nudix hydrolase 7
			LOC103833539	CAAS_Brap_v3.01	A08	10070014	10070666	40S ribosomal protein S12-2-like
			LOC103833542	CAAS_Brap_v3.01	A08	10086001	10094450	RING-H2 finger protein ATL17
			LOC103833543	CAAS_Brap_v3.01	A08	10092001	10093524	pre-rRNA-processing protein TSR2 homolog
			LOC103833544	CAAS_Brap_v3.01	A08	10104604	10105500	uncharacterized LOC103833544
			LOC103833545	CAAS_Brap_v3.01	A08	10116492	10124091	uncharacterized LOC103833545
			LOC103833546	CAAS_Brap_v3.01	A08	10125330	10128336	L-arabinokinase
			LOC103833547	CAAS_Brap_v3.01	A08	10129323	10130196	proline-rich antigen homolog
			LOC103833548	CAAS_Brap_v3.01	A08	10149955	10153342	importin subunit alpha-2
			LOC103833552	CAAS_Brap_v3.01	A08	10165061	10169829	calmodulin-binding transcription activator 5
			LOC103833553	CAAS_Brap_v3.01	A08	10186436	10187087	S-protein homolog 2
			LOC103833555	CAAS_Brap_v3.01	A08	10193268	10194726	outer envelope pore protein 16-2, chloroplastic
			LOC103833556	CAAS_Brap_v3.01	A08	10195532	10198394	transcription factor bHLH147
			LOC103833557	CAAS_Brap_v3.01	A08	10199771	10211224	uncharacterized LOC103833557
			LOC103833558	CAAS_Brap_v3.01	A08	9733670	9738741	myrosinase MA1
			LOC103833561	CAAS_Brap_v3.01	A08	9864235	9868171	uncharacterized LOC103833561
			LOC103833562	CAAS_Brap_v3.01	A08	9869005	9871709	protein starmaker
			LOC103833565	CAAS_Brap_v3.01	A08	9943457	9946235	protein SRC2-like
			LOC103833567	CAAS_Brap_v3.01	A08	10095133	10104338	putative pectinesterase/pectinesterase inhibitor 43
			LOC103833569	CAAS_Brap_v3.01	A08	10134674	10141279	S-protein homolog 2
			LOC103833973	CAAS_Brap_v3.01	A08	10457427	10459854	uncharacterized LOC103833973
			LOC103833974	CAAS_Brap_v3.01	A08	10469820	10474478	tricyclene synthase, chloroplastic
			LOC103844278	CAAS_Brap_v3.01	A08	10001334	10028279	uncharacterized LOC103844278
			LOC103844421	CAAS_Brap_v3.01	A08	10384665	10386618	uncharacterized LOC103844421
			LOC103847622	CAAS_Brap_v3.01	A08	9610965	9625162	indole-3-acetic acid-amido synthetase GH3.17
			LOC103847623	CAAS_Brap_v3.01	A08	9698256	9700675	putative F-box/LRR-repeat protein At4g15060
			LOC103847690	CAAS_Brap_v3.01	A08	10398198	10400138	uncharacterized LOC103847690
			LOC103847691	CAAS_Brap_v3.01	A08	10400208	10401216	root meristem growth factor 6
			LOC103847692	CAAS_Brap_v3.01	A08	10401461	10402912	autophagy-related protein 8f
			LOC103847693	CAAS_Brap_v3.01	A08	10403165	10406522	uncharacterized LOC103847693
			LOC103847694	CAAS_Brap_v3.01	A08	10410554	10412321	putative 57 kDa heat shock protein
			LOC103847695	CAAS_Brap_v3.01	A08	10415056	10417181	zinc finger protein ZAT9
			LOC103847696	CAAS_Brap_v3.01	A08	10421993	10424175	WAT1-related protein At4g16620
			LOC103847697	CAAS_Brap_v3.01	A08	10431018	10435498	DEAD-box ATP-dependent RNA helicase 28
			LOC103847700	CAAS_Brap_v3.01	A08	10439591	10442720	O-fucosyltransferase 29
			LOC103847701	CAAS_Brap_v3.01	A08	10442950	10444270	pheophorbidase
			LOC103847702	CAAS_Brap_v3.01	A08	10445940	10447294	60S ribosomal protein L15-1
			LOC103849513	CAAS_Brap_v3.01	A08	10249076	10250933	DNA-directed RNA polymerases II, IV and V subunit 9B
			LOC103849514	CAAS_Brap_v3.01	A08	10267770	10274624	lysine-specific histone demethylase 1 homolog 3
			LOC103849515	CAAS_Brap_v3.01	A08	10276209	10277868	SNF1-related protein kinase regulatory subunit beta-2
			LOC103849516	CAAS_Brap_v3.01	A08	10277997	10281127	oligopeptide transporter 3
			LOC103849517	CAAS_Brap_v3.01	A08	10289073	10290853	protein PYRICULARIA ORYZAE RESISTANCE 21
			LOC103849518	CAAS_Brap_v3.01	A08	10294249	10296601	pentatricopeptide repeat-containing protein At4g16390, chloroplastic
			LOC103849520	CAAS_Brap_v3.01	A08	10298215	10301107	transcriptional adapter ADA2b
			LOC103849521	CAAS_Brap_v3.01	A08	10297755	10298253	uncharacterized LOC103849521
			LOC103849522	CAAS_Brap_v3.01	A08	10304408	10305710	CASP-like protein 2B1
			LOC103849523	CAAS_Brap_v3.01	A08	10309533	10311249	uncharacterized LOC103849523
			LOC103849880	CAAS_Brap_v3.01	A08	10368130	10368474	cysteine proteinase inhibitor 4
			LOC103849881	CAAS_Brap_v3.01	A08	10361085	10361837	cysteine proteinase inhibitor 4
			LOC103849882	CAAS_Brap_v3.01	A08	10342863	10343596	uncharacterized LOC103849882
			LOC103849883	CAAS_Brap_v3.01	A08	10334268	10335877	uncharacterized LOC103849883
			LOC103849884	CAAS_Brap_v3.01	A08	10227481	10231149	S-protein homolog 2-like
			LOC103849885	CAAS_Brap_v3.01	A08	10211692	10213946	uncharacterized LOC103849885
			LOC103849887	CAAS_Brap_v3.01	A08	10225400	10226311	uncharacterized LOC103849887
			LOC103852141	CAAS_Brap_v3.01	A08	10344710	10347537	uncharacterized LOC103852141
			LOC103864756	CAAS_Brap_v3.01	A08	10454082	10457378	eukaryotic translation initiation factor 3 subunit E
			LOC108869263	CAAS_Brap_v3.01	A08	10064875	10066021	uncharacterized LOC108869263
			LOC108869268	CAAS_Brap_v3.01	A08	9786388	9789766	uncharacterized LOC108869268
			LOC108869297	CAAS_Brap_v3.01	A08	9805543	9808499	uncharacterized LOC108869297
			TRNAK-CUU	CAAS_Brap_v3.01	A08	9982490	9982562	transfer RNA lysine (anticodon CUU)
			LOC108869850	CAAS_Brap_v3.01	A08	10153572	10154833	uncharacterized protein At1g43920, Chloroplastic-like
			LOC108870605	CAAS_Brap_v3.01	A08	10234257	10234953	uncharacterized LOC108870605
			TRNAL-CAG	CAAS_Brap_v3.01	A08	10353934	10354014	transfer RNA leucine (anticodon CAG)
			TRNAT-AGU	CAAS_Brap_v3.01	A08	10347840	10347913	transfer RNA threonine (anticodon AGU)
			LOC108870613	CAAS_Brap_v3.01	A08	9639465	9644328	putative F-box/LRR-repeat protein At4g15060
			LOC108872226	CAAS_Brap_v3.01	A08	9621864	9623366	uncharacterized LOC108872226
			LOC117127203	CAAS_Brap_v3.01	A08	9566609	9572069	uncharacterized LOC117127203
			LOC117127247	CAAS_Brap_v3.01	A08	10130673	10158711	uncharacterized LOC117127247
			LOC117127251	CAAS_Brap_v3.01	A08	10379104	10381219	golgin subfamily A member 6-like protein 6
			LOC117127268	CAAS_Brap_v3.01	A08	9907834	9917061	uncharacterized LOC117127268
			LOC117127338	CAAS_Brap_v3.01	A08	10447552	10452984	uncharacterized LOC117127338
			LOC117127443	CAAS_Brap_v3.01	A08	9965431	9973922	uncharacterized LOC117127443
			LOC117127444	CAAS_Brap_v3.01	A08	9579700	9583994	uncharacterized LOC117127444
			LOC117127445	CAAS_Brap_v3.01	A08	9677397	9696558	indole-3-acetic acid-amido synthetase GH3.17
			LOC117127446	CAAS_Brap_v3.01	A08	9573302	9577799	uncharacterized LOC117127446
			LOC117127447	CAAS_Brap_v3.01	A08	9584002	9586721	uncharacterized LOC117127447
			LOC117127448	CAAS_Brap_v3.01	A08	9628845	9631979	uncharacterized LOC117127448
			LOC117127449	CAAS_Brap_v3.01	A08	9583667	9584591	uncharacterized LOC117127449
			LOC117127450	CAAS_Brap_v3.01	A08	9765936	9770780	uncharacterized LOC117127450
			LOC117127474	CAAS_Brap_v3.01	A08	10251163	10263288	uncharacterized LOC117127474
			LOC117127475	CAAS_Brap_v3.01	A08	10263668	10267641	uncharacterized LOC117127475
			LOC117127476	CAAS_Brap_v3.01	A08	10238130	10248838	uncharacterized LOC117127476
			LOC117127502	CAAS_Brap_v3.01	A08	9810720	9811403	uncharacterized LOC117127502
			LOC117127503	CAAS_Brap_v3.01	A08	10063839	10064603	glutathione S-transferase T3-like
			LOC117127504	CAAS_Brap_v3.01	A08	10133567	10134373	uncharacterized LOC117127504
			LOC117127505	CAAS_Brap_v3.01	A08	10376090	10378332	uncharacterized LOC117127505
			LOC117127506	CAAS_Brap_v3.01	A08	10381314	10383146	uncharacterized protein At3g43530-like
			LOC117127507	CAAS_Brap_v3.01	A08	10394280	10398109	uncharacterized protein At3g43530-like
			LOC117127549	CAAS_Brap_v3.01	A08	9517321	9519795	uncharacterized LOC117127549
			LOC117127589	CAAS_Brap_v3.01	A08	10348459	10348572	small nucleolar RNA Z107/R87
			LOC117127640	CAAS_Brap_v3.01	A08	9521787	9521893	small nucleolar RNA R71
			LOC117127650	CAAS_Brap_v3.01	A08	9664183	9664289	small nucleolar RNA R71
RVL.A9.1	Bn_A09_p30329663	38	BNAA09G39600D	Da-Ae	A09	37761300	37764141	uncharacterized BNAA09G39600D
			BNAA09G39890D	Da-Ae	A09	37858362	37859109	uncharacterized BNAA09G39890D
			LOC106363662	Da-Ae	A09	37837805	37841121	WRKY transcription factor 68
			LOC106363664	Da-Ae	A09	37842378	37849383	nodal modulator 1
			LOC106363667	Da-Ae	A09	37854006	37854729	calvin cycle protein CP12-2, chloroplastic-like
			LOC106365113	Da-Ae	A09	37793416	37795065	auxin-responsive protein IAA30-like
			LOC106365114	Da-Ae	A09	37803369	37804751	PSME3-interacting protein
			LOC106365116	Da-Ae	A09	37808632	37810864	probable pectinesterase/pectinesterase inhibitor
			LOC106365117	Da-Ae	A09	37812865	37813788	probable pectinesterase/pectinesterase inhibitor
			LOC106365118	Da-Ae	A09	37833969	37834781	uncharacterized LOC106365118
			LOC106365120	Da-Ae	A09	37856774	37858220	F-box protein At5g03970-like
			LOC106365121	Da-Ae	A09	37862081	37863196	universal stress protein A-like protein
			LOC106368497	Da-Ae	A09	37750600	37757164	paladin-like
			LOC106368498	Da-Ae	A09	37757137	37758132	germin-like protein subfamily 2 member 4
			LOC106368499	Da-Ae	A09	37768725	37781729	pectin acetylesterase 6
			LOC106368500	Da-Ae	A09	37764312	37765891	peptidyl-prolyl cis-trans isomerase CYP20-3, chloroplastic
			LOC106368501	Da-Ae	A09	37765791	37767402	uncharacterized protein C24B11.05-like
			LOC106368506	Da-Ae	A09	37784399	37786881	charged multivesicular body protein 7-like
			LOC106368507	Da-Ae	A09	37786724	37788521	transcription factor PIF6
			LOC106368509	Da-Ae	A09	37795288	37798474	probable polygalacturonase
			LOC106368510	Da-Ae	A09	37799306	37802268	proline--tRNA ligase, cytoplasmic
			LOC106368511	Da-Ae	A09	37815237	37816708	protein CAJ1
			LOC106368513	Da-Ae	A09	37821727	37822474	ubiquitin-40S ribosomal protein S27a-3
			LOC106368514	Da-Ae	A09	37823176	37825323	probable protein phosphatase 2C 49
			LOC106368515	Da-Ae	A09	37830571	37833798	probable pre-mRNA-splicing factor ATP-dependent RNA helicase DEAH2
			LOC106368518	Da-Ae	A09	37834862	37837568	uncharacterized LOC106368518
			LOC106368519	Da-Ae	A09	37854721	37855812	bZIP transcription factor 53
			LOC106368520	Da-Ae	A09	37859127	37861383	pentatricopeptide repeat-containing protein At3g62470, mitochondrial-like
			LOC106416259	Da-Ae	A09	37782155	37783216	uncharacterized LOC106416259
			LOC106416490	Da-Ae	A09	37853381	37853824	probable cytochrome c oxidase subunit 5C-1
			LOC106417755	Da-Ae	A09	37850590	37852618	protein trichome birefringence-like 6
			TRNAA-UGC	Da-Ae	A09	37821536	37821608	transfer RNA alanine (anticodon UGC)
			TRNAF-GAA	Da-Ae	A09	37826813	37826885	transfer RNA phenylalanine (anticodon GAA)
			LOC125575194	Da-Ae	A09	37827010	37830530	DUF724 domain-containing protein 7-like
			LOC125578508	Da-Ae	A09	37775094	37781599	uncharacterized LOC125578508
			LOC125578509	Da-Ae	A09	37787198	37787984	uncharacterized LOC125578509
			LOC125578510	Da-Ae	A09	37788092	37788590	uncharacterized LOC125578510
			LOC125578511	Da-Ae	A09	37817785	37820588	uncharacterized LOC125578511
		38	LOC103842025	CAAS_Brap_v3.01	A09	37895661	37899485	O-methyltransferase MdmC
			LOC103842026	CAAS_Brap_v3.01	A09	37908261	37909254	germin-like protein subfamily 2 member 4
			LOC103842027	CAAS_Brap_v3.01	A09	37901731	37908288	paladin
			LOC103842028	CAAS_Brap_v3.01	A09	37909502	37911043	uncharacterized LOC103842028
			LOC103842030	CAAS_Brap_v3.01	A09	37911536	37912614	uncharacterized LOC103842030
			LOC103842031	CAAS_Brap_v3.01	A09	37915637	37917254	uncharacterized protein C24B11.05
			LOC103842032	CAAS_Brap_v3.01	A09	37914145	37915728	peptidyl-prolyl cis-trans isomerase CYP20-3, chloroplastic
			LOC103842033	CAAS_Brap_v3.01	A09	37918678	37921135	pectin acetylesterase 6
			LOC103842034	CAAS_Brap_v3.01	A09	37921688	37922425	uncharacterized LOC103842034
			LOC103842035	CAAS_Brap_v3.01	A09	37926207	37927929	transcription factor PIF6
			LOC103842036	CAAS_Brap_v3.01	A09	37923697	37926233	charged multivesicular body protein 7
			LOC103842038	CAAS_Brap_v3.01	A09	37934271	37935915	auxin-responsive protein IAA30
			LOC103842039	CAAS_Brap_v3.01	A09	37935711	37939464	probable polygalacturonase
			LOC103842040	CAAS_Brap_v3.01	A09	37939721	37942707	proline--tRNA ligase, cytoplasmic
			LOC103842041	CAAS_Brap_v3.01	A09	37943781	37945168	PSME3-interacting protein
			LOC103842042	CAAS_Brap_v3.01	A09	37947554	37949793	probable pectinesterase/pectinesterase inhibitor
			LOC103842043	CAAS_Brap_v3.01	A09	37951815	37952683	probable pectinesterase/pectinesterase inhibitor
			LOC103842044	CAAS_Brap_v3.01	A09	37954164	37955460	protein CAJ1
			LOC103842045	CAAS_Brap_v3.01	A09	37955842	37959317	uncharacterized LOC103842045
			LOC103842046	CAAS_Brap_v3.01	A09	37959562	37960268	ubiquitin-40S ribosomal protein S27a-3
			LOC103842048	CAAS_Brap_v3.01	A09	37960879	37963102	probable protein phosphatase 2C 49
			LOC103842049	CAAS_Brap_v3.01	A09	37968105	37971334	probable pre-mRNA-splicing factor ATP-dependent RNA helicase DEAH2
			LOC103842051	CAAS_Brap_v3.01	A09	37964572	37968150	DUF724 domain-containing protein 7
			LOC103842052	CAAS_Brap_v3.01	A09	37971560	37972453	uncharacterized LOC103842052
			LOC103842053	CAAS_Brap_v3.01	A09	37972463	37975164	uncharacterized LOC103842053
			LOC103842054	CAAS_Brap_v3.01	A09	37979994	37987097	nodal modulator 1
			LOC103842055	CAAS_Brap_v3.01	A09	37988149	37990498	protein trichome birefringence-like 6
			LOC103842056	CAAS_Brap_v3.01	A09	37991078	37991542	probable cytochrome c oxidase subunit 5C-1
			LOC103842057	CAAS_Brap_v3.01	A09	37992432	37993462	bZIP transcription factor 53
			LOC103842058	CAAS_Brap_v3.01	A09	37991925	37992317	calvin cycle protein CP12-2, chloroplastic
			LOC103842059	CAAS_Brap_v3.01	A09	37993733	37996201	F-box protein At5g03970
			LOC103842060	CAAS_Brap_v3.01	A09	37996294	37997106	uncharacterized LOC103842060
			LOC103842061	CAAS_Brap_v3.01	A09	37997156	37999827	pentatricopeptide repeat-containing protein At3g62470, mitochondrial
			LOC103842062	CAAS_Brap_v3.01	A09	38000069	38001215	universal stress protein A-like protein
			LOC103842354	CAAS_Brap_v3.01	A09	37977233	37979806	WRKY transcription factor 68
			TRNAA-UGC	CAAS_Brap_v3.01	A09	37959334	37959406	transfer RNA alanine (anticodon UGC)
			TRNAF-GAA	CAAS_Brap_v3.01	A09	37964593	37964665	transfer RNA phenylalanine (anticodon GAA)
			LOC117127975	CAAS_Brap_v3.01	A09	37927521	37928132	uncharacterized LOC117127975
RVL.A10.1	Bn_A10_p15237975	1	LOC106419209	Da-Ae	A10	18521530	18522083	uncharacterized LOC106419209
		1	LOC103846875	CAAS_Brap_v3.01	A10	18308461	18309041	uncharacterized LOC103846875
RVL.A10.2	Bn_A10_p15719803	8	LOC106419020	Da-Ae	A10	18045345	18047155	peroxidase A2
			LOC106419084	Da-Ae	A10	18031768	18034199	protein EMSY-LIKE 2
			LOC106419166	Da-Ae	A10	18034593	18035469	late embryogenesis abundant protein 46
			LOC106419176	Da-Ae	A10	18029460	18030681	uncharacterized LOC106419176
			LOC106419217	Da-Ae	A10	18037969	18042767	probable L-type lectin-domain containing receptor kinase S.5
			LOC106419218	Da-Ae	A10	18035991	18037831	probable protein phosphatase 2C 68
			LOC106419225	Da-Ae	A10	18049203	18050710	peroxidase A2
			TRNAY-GUA	Da-Ae	A10	18044626	18044709	transfer RNA tyrosine (anticodon GUA)
		8	LOC103847012	CAAS_Brap_v3.01	A10	18785253	18787035	peroxidase A2
			LOC103847013	CAAS_Brap_v3.01	A10	18788128	18788915	uncharacterized LOC103847013
			LOC103847014	CAAS_Brap_v3.01	A10	18787274	18796802	probable L-type lectin-domain containing receptor kinase S.5
			LOC103847015	CAAS_Brap_v3.01	A10	18796105	18799164	probable protein phosphatase 2C 68
			LOC103847016	CAAS_Brap_v3.01	A10	18799402	18800281	late embryogenesis abundant protein 46
			LOC103847017	CAAS_Brap_v3.01	A10	18800619	18802983	protein EMSY-LIKE 2
			LOC103847018	CAAS_Brap_v3.01	A10	18802433	18807353	uncharacterized LOC103847018
			TRNAY-GUA	CAAS_Brap_v3.01	A10	18787710	18787793	transfer RNA tyrosine (anticodon GUA)
RVL.A10.1	Bn_A10_p15727608 and Bn_A10_p15731773	62	LOC106418995	Da-Ae	A10	18062760	18064341	thioredoxin-like 3-1, chloroplastic
			LOC106419007	Da-Ae	A10	17975346	17978417	probably inactive leucine-rich repeat receptor-like protein kinase At5g06940
			LOC106419008	Da-Ae	A10	17977807	17981834	uncharacterized LOC106419008
			LOC106419020	Da-Ae	A10	18045345	18047155	peroxidase A2
			LOC106419031	Da-Ae	A10	17925823	17928350	WD repeat-containing protein WRAP73
			LOC106419045	Da-Ae	A10	18011452	18015358	protein STRUBBELIG-RECEPTOR FAMILY 2
			LOC106419046	Da-Ae	A10	18015444	18017783	transcription termination factor MTEF18, mitochondrial-like
			LOC106419047	Da-Ae	A10	18054438	18056916	homeobox-leucine zipper protein HAT14
			LOC106419048	Da-Ae	A10	17982761	17983999	polygalacturonase inhibitor 2
			LOC106419049	Da-Ae	A10	17972274	17974824	transcription factor TGA2
			LOC106419082	Da-Ae	A10	18064883	18066512	gamma-tubulin complex component 3
			LOC106419084	Da-Ae	A10	18031768	18034199	protein EMSY-LIKE 2
			LOC106419127	Da-Ae	A10	18128404	18129012	agamous-like MADS-box protein AGL80
			LOC106419131	Da-Ae	A10	18020318	18021353	arginine decarboxylase 2-like
			LOC106419166	Da-Ae	A10	18034593	18035469	late embryogenesis abundant protein 46
			LOC106419176	Da-Ae	A10	18029460	18030681	uncharacterized LOC106419176
			LOC106419185	Da-Ae	A10	18021540	18024609	myb family transcription factor PHL5-like
			LOC106419188	Da-Ae	A10	18131416	18132617	putative phosphatidylglycerol/phosphatidylinositol transfer protein DDB_G0282179
			LOC106419198	Da-Ae	A10	18068878	18070560	nucleolin 1-like
			LOC106419206	Da-Ae	A10	17954837	17957378	transcription factor MYB29-like
			LOC106419208	Da-Ae	A10	17929276	17932468	putative kinase-like protein TMKL1
			LOC106419217	Da-Ae	A10	18037969	18042767	probable L-type lectin-domain containing receptor kinase S.5
			LOC106419218	Da-Ae	A10	18035991	18037831	probable protein phosphatase 2C 68
			LOC106419225	Da-Ae	A10	18049203	18050710	peroxidase A2
			LOC106419262	Da-Ae	A10	17920796	17921798	oleosin-B2-like
			LOC106419286	Da-Ae	A10	18115540	18121023	ABC transporter G family member 22-like
			LOC106419290	Da-Ae	A10	18122355	18125092	notchless protein homolog
			LOC106419291	Da-Ae	A10	18125216	18127566	nuclear transcription factor Y subunit A-10-like
			LOC106419294	Da-Ae	A10	18121581	18122227	uncharacterized LOC106419294
			LOC106419299	Da-Ae	A10	18080418	18089410	ubiquitin C-terminal hydrolase 12-like
			LOC106419300	Da-Ae	A10	18109021	18110980	pentatricopeptide repeat-containing protein At5g06540-like
			LOC106419302	Da-Ae	A10	18091374	18095187	D-lactate dehydrogenase [cytochrome], mitochondrial
			LOC106419303	Da-Ae	A10	18106996	18108972	F-box protein At5g06550-like
			LOC106419304	Da-Ae	A10	18104655	18106911	myosin-binding protein 7-like
			LOC106419306	Da-Ae	A10	18089176	18091247	uncharacterized LOC106419306
			LOC106419307	Da-Ae	A10	18095439	18098461	probable carboxylesterase 15
			LOC106419311	Da-Ae	A10	17917085	17919631	serine-rich 25 kDa antigen protein-like
			LOC106419358	Da-Ae	A10	18139528	18142335	uncharacterized LOC106419358
			LOC106419362	Da-Ae	A10	18134138	18138323	ubiquitin-activating enzyme E1 2
			LOC106419363	Da-Ae	A10	18132959	18134158	uncharacterized protein At5g39865
			LOC106419373	Da-Ae	A10	18058409	18061199	protein trichome birefringence
			LOC106419385	Da-Ae	A10	17968585	17970743	protein NEN1-like
			LOC106419386	Da-Ae	A10	17966475	17968467	ribulose-5-phosphate-3-epimerase, chloroplastic
			LOC106419442	Da-Ae	A10	17984163	17985454	polygalacturonase inhibitor 1
			LOC106419443	Da-Ae	A10	17989412	17990816	polygalacturonase inhibitor 1
			LOC106419454	Da-Ae	A10	18008149	18010856	CDK5RAP3-like protein
			LOC106419465	Da-Ae	A10	18066894	18068165	nucleolin 2
			LOC106419474	Da-Ae	A10	17923790	17925019	ethylene-responsive transcription factor ERF106
			LOC106419489	Da-Ae	A10	17933861	17939894	protein RFT1 homolog
			LOC106419491	Da-Ae	A10	17938236	17939894	F-box protein At5g07670
			LOC106419492	Da-Ae	A10	17943989	17945621	NAC domain-containing protein 79
			LOC106446061	Da-Ae	A10	17986345	17987585	polygalacturonase inhibitor 1-like
			LOC111201343	Da-Ae	A10	18071451	18073124	nucleolin 2
			TRNAS-GCU	Da-Ae	A10	18064468	18064549	transfer RNA serine (anticodon GCU)
			TRNAY-GUA	Da-Ae	A10	18044626	18044709	transfer RNA tyrosine (anticodon GUA)
			TRNAL-CAA	Da-Ae	A10	17933824	17933907	transfer RNA leucine (anticodon CAA)
			TRNAA-AGC	Da-Ae	A10	17940055	17940127	transfer RNA alanine (anticodon AGC)
			LOC111213270	Da-Ae	A10	17958869	17960587	uncharacterized LOC111213270
			LOC125574783	Da-Ae	A10	17991328	17992628	polygalacturonase inhibitor 1-like
			LOC125575248	Da-Ae	A10	17994932	18007788	transcription factor TGA10
			LOC125579091	Da-Ae	A10	17952391	17954637	uncharacterized LOC125579091
			LOC125579092	Da-Ae	A10	18100265	18103504	uncharacterized LOC125579092
		59	LOC103846991	CAAS_Brap_v3.01	A10	18693317	18696285	notchless protein homolog
			LOC103846992	CAAS_Brap_v3.01	A10	18696520	18697256	uncharacterized LOC103846992
			LOC103846993	CAAS_Brap_v3.01	A10	18697653	18703245	ABC transporter G family member 22
			LOC103846994	CAAS_Brap_v3.01	A10	18707782	18709809	pentatricopeptide repeat-containing protein At5g06540
			LOC103846996	CAAS_Brap_v3.01	A10	18709758	18711711	F-box protein At5g06550
			LOC103846997	CAAS_Brap_v3.01	A10	18711940	18714811	myosin-binding protein 7
			LOC103846998	CAAS_Brap_v3.01	A10	18715361	18718629	probable carboxylesterase 15
			LOC103846999	CAAS_Brap_v3.01	A10	18718720	18722610	D-lactate dehydrogenase [cytochrome], mitochondrial
			LOC103847000	CAAS_Brap_v3.01	A10	18724461	18733241	ubiquitin carboxyl-terminal hydrolase 12
			LOC103847001	CAAS_Brap_v3.01	A10	18722640	18724522	uncharacterized LOC103847001
			LOC103847002	CAAS_Brap_v3.01	A10	18742101	18743373	uncharacterized LOC103847002
			LOC103847003	CAAS_Brap_v3.01	A10	18750367	18754358	nucleolin 1
			LOC103847005	CAAS_Brap_v3.01	A10	18745370	18750096	uncharacterized LOC103847005
			LOC103847006	CAAS_Brap_v3.01	A10	18762111	18766475	gamma-tubulin complex component 3
			LOC103847007	CAAS_Brap_v3.01	A10	18766344	18767856	thioredoxin-like 3-1, chloroplastic
			LOC103847008	CAAS_Brap_v3.01	A10	18769508	18772383	protein trichome birefringence
			LOC103847009	CAAS_Brap_v3.01	A10	18773651	18776155	homeobox-leucine zipper protein HAT14
			LOC103847010	CAAS_Brap_v3.01	A10	18781702	18783220	peroxidase A2
			LOC103847012	CAAS_Brap_v3.01	A10	18785253	18787035	peroxidase A2
			LOC103847013	CAAS_Brap_v3.01	A10	18788128	18788915	uncharacterized LOC103847013
			LOC103847014	CAAS_Brap_v3.01	A10	18787274	18796802	probable L-type lectin-domain containing receptor kinase S.5
			LOC103847015	CAAS_Brap_v3.01	A10	18796105	18799164	probable protein phosphatase 2C 68
			LOC103847016	CAAS_Brap_v3.01	A10	18799402	18800281	late embryogenesis abundant protein 46
			LOC103847017	CAAS_Brap_v3.01	A10	18800619	18802983	protein EMSY-LIKE 2
			LOC103847018	CAAS_Brap_v3.01	A10	18802433	18807353	uncharacterized LOC103847018
			LOC103847019	CAAS_Brap_v3.01	A10	18811989	18815090	myb family transcription factor PHL5
			LOC103847022	CAAS_Brap_v3.01	A10	18816660	18825554	protein STRUBBELIG-RECEPTOR FAMILY 2
			LOC103847023	CAAS_Brap_v3.01	A10	18819355	18821190	transcription termination factor MTEF18, mitochondrial
			LOC103847024	CAAS_Brap_v3.01	A10	18825818	18828586	CDK5RAP3-like protein
			LOC103847025	CAAS_Brap_v3.01	A10	18828658	18835425	transcription factor TGA10
			LOC103847026	CAAS_Brap_v3.01	A10	18837893	18839266	polygalacturonase inhibitor 1
			LOC103847027	CAAS_Brap_v3.01	A10	18842985	18844462	polygalacturonase inhibitor 1
			LOC103847028	CAAS_Brap_v3.01	A10	18846937	18849049	polygalacturonase inhibitor 1
			LOC103847030	CAAS_Brap_v3.01	A10	18844711	18846640	polygalacturonase inhibitor 1
			LOC103847031	CAAS_Brap_v3.01	A10	18849183	18850445	polygalacturonase inhibitor 2
			LOC103847032	CAAS_Brap_v3.01	A10	18854775	18857773	probably inactive leucine-rich repeat receptor-like protein kinase At5g06940
			LOC103847033	CAAS_Brap_v3.01	A10	18851698	18855017	uncharacterized LOC103847033
			LOC103847035	CAAS_Brap_v3.01	A10	18858441	18860879	transcription factor TGA2
			LOC103847036	CAAS_Brap_v3.01	A10	18862450	18864707	protein NEN1
			LOC103847037	CAAS_Brap_v3.01	A10	18864764	18866906	ribulose-5-phosphate-3-epimerase, chloroplastic
			LOC103847039	CAAS_Brap_v3.01	A10	18887206	18892650	NAC domain-containing protein 79
			LOC103847040	CAAS_Brap_v3.01	A10	18894920	18898433	protein RFT1 homolog
			LOC103847041	CAAS_Brap_v3.01	A10	18892898	18894799	F-box protein At5g07670
			LOC103847042	CAAS_Brap_v3.01	A10	18898648	18902969	putative kinase-like protein TMKL1
			LOC103847044	CAAS_Brap_v3.01	A10	18903572	18906407	WD repeat-containing protein WRAP73
			LOC103847045	CAAS_Brap_v3.01	A10	18907133	18908256	ethylene-responsive transcription factor ERF106
			LOC103847046	CAAS_Brap_v3.01	A10	18912096	18912799	oleosin-B2
			LOC103847047	CAAS_Brap_v3.01	A10	18910206	18916736	transcriptional regulatory protein AlgP
			LOC103847569	CAAS_Brap_v3.01	A10	18815233	18816223	arginine decarboxylase 2
			LOC103847571	CAAS_Brap_v3.01	A10	18874904	18878911	transcription factor MYB29
			LOC103847572	CAAS_Brap_v3.01	A10	18877900	18879246	uncharacterized LOC103847572
			LOC108870147	CAAS_Brap_v3.01	A10	18757298	18761402	eukaryotic translation initiation factor 2 subunit alpha homolog
			TRNAS-GCU	CAAS_Brap_v3.01	A10	18766153	18766234	transfer RNA serine (anticodon GCU)
			TRNAY-GUA	CAAS_Brap_v3.01	A10	18787710	18787793	transfer RNA tyrosine (anticodon GUA)
			TRNAL-CAA	CAAS_Brap_v3.01	A10	18898143	18898226	transfer RNA leucine (anticodon CAA)
			TRNAA-AGC	CAAS_Brap_v3.01	A10	18892665	18892737	transfer RNA alanine (anticodon AGC)
			LOC117128867	CAAS_Brap_v3.01	A10	18879488	18881384	uncharacterized LOC117128867
			LOC117128928	CAAS_Brap_v3.01	A10	18741028	18741392	uncharacterized LOC117128928
			LOC117129334	CAAS_Brap_v3.01	A10	18741406	18742032	eukaryotic translation initiation factor 2 subunit alpha homolog
RVL.A10.2	Bn_A10_p16620627	1	LOC111201338	Da-Ae	A10	18714164	18717203	transcription factor DIVARICATA-like
		1	LOC103847266	CAAS_Brap_v3.01	A10	19716817	19719446	transcription factor DIVARICATA
RVL.A10.3	Bn_A10_p17367157		N/A	Da-Ae	N/A	N/A	N/A	N/A
		103	LOC103847401	CAAS_Brap_v3.01	A10	20303302	20306271	probable E3 ubiquitin-protein ligase LUL1
			LOC103847404	CAAS_Brap_v3.01	A10	20317621	20322603	uncharacterized LOC103847404
			LOC103847405	CAAS_Brap_v3.01	A10	20313479	20316885	zinc finger protein JACKDAW
			LOC103847406	CAAS_Brap_v3.01	A10	20309609	20312185	dnaJ protein P58IPK homolog
			LOC103847407	CAAS_Brap_v3.01	A10	20322327	20324234	lipid phosphate phosphatase gamma
			LOC103847408	CAAS_Brap_v3.01	A10	20327616	20329183	uncharacterized LOC103847408
			LOC103847409	CAAS_Brap_v3.01	A10	20329266	20332425	uncharacterized LOC103847409
			LOC103847410	CAAS_Brap_v3.01	A10	20332721	20335101	protein IQ-DOMAIN 1
			LOC103847412	CAAS_Brap_v3.01	A10	20336614	20337669	mitochondrial import inner membrane translocase subunit TIM14-3
			LOC103847413	CAAS_Brap_v3.01	A10	20337710	20340542	uncharacterized LOC103847413
			LOC103847414	CAAS_Brap_v3.01	A10	20340725	20342035	40S ribosomal protein S23-2
			LOC103847415	CAAS_Brap_v3.01	A10	20342091	20344338	F-box/LRR-repeat protein At5g02910
			LOC103847416	CAAS_Brap_v3.01	A10	20344674	20348275	uncharacterized LOC103847416
			LOC103847417	CAAS_Brap_v3.01	A10	20348446	20350149	60S ribosomal protein L4-1
			LOC103847418	CAAS_Brap_v3.01	A10	20353942	20355567	mediator of RNA polymerase II transcription subunit 4
			LOC103847419	CAAS_Brap_v3.01	A10	20355671	20358112	protein REVEILLE 4
			LOC103847420	CAAS_Brap_v3.01	A10	20362293	20363998	DNA topoisomerase 6 subunit A
			LOC103847423	CAAS_Brap_v3.01	A10	20358343	20362316	pentatricopeptide repeat-containing protein At5g02830, chloroplastic
			LOC103847424	CAAS_Brap_v3.01	A10	20364477	20368277	two-component response regulator-like APRR7
			LOC103847425	CAAS_Brap_v3.01	A10	20369166	20373691	uncharacterized LOC103847425
			LOC103847426	CAAS_Brap_v3.01	A10	20377592	20380173	probable protein phosphatase 2C 67
			LOC103847427	CAAS_Brap_v3.01	A10	20375550	20377518	protein MODIFIER OF SNC1 11
			LOC103847428	CAAS_Brap_v3.01	A10	20380392	20384533	uncharacterized LOC103847428
			LOC103847429	CAAS_Brap_v3.01	A10	20384584	20386646	E3 ubiquitin-protein ligase SGR9, amyloplastic
			LOC103847430	CAAS_Brap_v3.01	A10	20387004	20388860	uncharacterized LOC103847430
			LOC103847431	CAAS_Brap_v3.01	A10	20389036	20389717	pathogenesis-related protein PRB1-3
			LOC103847433	CAAS_Brap_v3.01	A10	20390706	20392895	uncharacterized LOC103847433
			LOC103847434	CAAS_Brap_v3.01	A10	20393388	20394344	uncharacterized LOC103847434
			LOC103847435	CAAS_Brap_v3.01	A10	20395996	20399121	ankyrin repeat-containing protein At5g02620
			LOC103847436	CAAS_Brap_v3.01	A10	20399621	20400943	60S ribosomal protein L35-4
			LOC103847437	CAAS_Brap_v3.01	A10	20401105	20402727	protein SODIUM POTASSIUM ROOT DEFECTIVE 1
			LOC103847438	CAAS_Brap_v3.01	A10	20404406	20405471	uncharacterized LOC103847438
			LOC103847439	CAAS_Brap_v3.01	A10	20405734	20409256	uncharacterized LOC103847439
			LOC103847440	CAAS_Brap_v3.01	A10	20416267	20419057	short-chain dehydrogenase TIC 32 A, chloroplastic
			LOC103847441	CAAS_Brap_v3.01	A10	20428799	20430299	THO complex subunit 4B
			LOC103847442	CAAS_Brap_v3.01	A10	20430386	20433434	protein PAF1 homolog
			LOC103847444	CAAS_Brap_v3.01	A10	20434585	20437263	probable mediator of RNA polymerase II transcription subunit 37e
			LOC103847445	CAAS_Brap_v3.01	A10	20439456	20441516	dolichyl-diphosphooligosaccharide--protein glycosyltransferase subunit 4C-like
			LOC103847447	CAAS_Brap_v3.01	A10	20445723	20448257	probable mediator of RNA polymerase II transcription subunit 37e
			LOC103847448	CAAS_Brap_v3.01	A10	20448910	20451230	uncharacterized LOC103847448
			LOC103847449	CAAS_Brap_v3.01	A10	20454744	20457181	transcription factor-like protein DPA
			LOC103847450	CAAS_Brap_v3.01	A10	20469222	20472192	phosphatidylinositol N-acetylglucosaminyltransferase subunit A
			LOC103847451	CAAS_Brap_v3.01	A10	20472461	20473874	cyclin-dependent protein kinase inhibitor SMR3-like
			LOC103847452	CAAS_Brap_v3.01	A10	20481964	20492610	uncharacterized LOC103847452
			LOC103847453	CAAS_Brap_v3.01	A10	20479765	20482316	uncharacterized LOC103847453
			LOC103847455	CAAS_Brap_v3.01	A10	20493110	20496486	probable protein phosphatase 2C 66
			LOC103847456	CAAS_Brap_v3.01	A10	20496531	20500309	protein TRM32
			LOC103847457	CAAS_Brap_v3.01	A10	20502428	20507767	kinesin-like protein KIN-10B
			LOC103847458	CAAS_Brap_v3.01	A10	20501701	20502456	metallothionein-like protein type 2, MT2-4/MT2-25
			LOC103847459	CAAS_Brap_v3.01	A10	20511855	20520423	E3 ubiquitin-protein ligase PRT6
			LOC103847460	CAAS_Brap_v3.01	A10	20508715	20511969	transcription factor MYB3R-5
			LOC103847462	CAAS_Brap_v3.01	A10	20525200	20526301	trafficking protein particle complex subunit 4
			LOC103847463	CAAS_Brap_v3.01	A10	20520690	20525237	probable serine/threonine-protein kinase PBL11
			LOC103847464	CAAS_Brap_v3.01	A10	20526449	20528457	ABC transporter I family member 20
			LOC103847465	CAAS_Brap_v3.01	A10	20529393	20533786	expansin-A9
			LOC103847466	CAAS_Brap_v3.01	A10	20534036	20538648	ribonuclease II, chloroplastic/mitochondrial
			LOC103847467	CAAS_Brap_v3.01	A10	20538818	20540478	uncharacterized protein At5g02240
			LOC103847468	CAAS_Brap_v3.01	A10	20541093	20543292	uncharacterized protein C24B11.05
			LOC103847469	CAAS_Brap_v3.01	A10	20551167	20551983	cyclin-dependent protein kinase inhibitor SMR4
			LOC103847470	CAAS_Brap_v3.01	A10	20552131	20553719	protein FAR-RED-ELONGATED HYPOCOTYL 1-LIKE
			LOC103847472	CAAS_Brap_v3.01	A10	20554332	20557443	amino acid transporter AVT1D
			LOC103847473	CAAS_Brap_v3.01	A10	20558179	20559144	uncharacterized LOC103847473
			LOC103847474	CAAS_Brap_v3.01	A10	20559260	20560420	thaumatin-like protein
			LOC103847475	CAAS_Brap_v3.01	A10	20561293	20563911	uncharacterized LOC103847475
			LOC103847476	CAAS_Brap_v3.01	A10	20564212	20566116	putative cyclin-D7-1
			LOC103847477	CAAS_Brap_v3.01	A10	20567546	20572708	oxysterol-binding protein-related protein 3A
			LOC103847478	CAAS_Brap_v3.01	A10	20572735	20573456	uncharacterized LOC103847478
			LOC103847479	CAAS_Brap_v3.01	A10	20573704	20575742	phosphopantothenate--cysteine ligase 2
			LOC103847481	CAAS_Brap_v3.01	A10	20576556	20579978	wall-associated receptor kinase-like 20
			LOC103847482	CAAS_Brap_v3.01	A10	20580214	20581603	uncharacterized protein At2g39795, mitochondrial
[truncated: 612 more rows]
